# Supplementary material for: Cryo-EM structure provides insights into the dimer arrangement of the O-linked β-N-acetylglucosamine transferase OGT
Source: Nat Commun. 2021 Nov 11;12:6508. doi: 10.1038/s41467-021-26796-6 (PMC8586251; doi:10.1038/s41467-021-26796-6)
Supplement: Supplementary file 3 — Source Data [file 41467_2021_26796_MOESM3_ESM.xlsx]

## Sheet: Figure 2b
Figure 2b
Wildtype SEC-MALLS data								W208E,I211D SEC-MALLS data								E206A SEC-MALLS data								L209A SEC-MALLS data								H212A SEC-MALLS data								E215A SEC-MALLS data
wildtype time (min)	wildtype dRI	wildtype time (min)	wildtype Rayleigh ratio	wildtype time (min)	wildtype UV	wildtype time (min)	Wildtype Molar mass	W208E,I211D time (min)	W208E,I211D dRI	W208E,I211D time (min)	W208E,I211D Rayleigh ratio	W208E,I211D time (min)	W208E,I211D UV	W208E,I211D time (min)	W208E,I211D Molar mass	E206A time (min)	E206A dRI	E206A time (min)	E206A Rayleigh ratio	E206A time (min)	E206A UV	E206A time (min)	E206A Molar mass	L209A time (min)	L209A dRI	L209A time (min)	L209A Rayleigh ratio	L209A time (min)	L209A UV	L209A time (min)	L209A Molar mass	H212A time (min)	H212A dRI	H212A time (min)	H212A Rayleigh ratio	H212A time (min)	H212A UV	H212A time (min)	H212A Molar mass	E215A time (min)	E215A dRI	E215A time (min)	E215A Rayleigh ratio	E215A time (min)	E215A UV	E215A time (min)	E215A Molar mass
-0.332745	-0.00139473	-0.097798	-2.15225e-05	0	-3.20009e-05	20.5077	310402	-0.326744	-0.000564013	-0.0977972	0.000174493	0	7.82174e-05	23.5043	243860	-0.355539	-0.00286637	-0.088042	-0.000195858	0	3.97725e-05	20.8036	269319	-0.350373	-0.000630353	-0.088042	0.000360103	0	6.30284e-05	23.8002	131648	-0.354039	0.00257006	-0.088042	0.000912275	0	0.000114062	23.413	452759	-0.346689	-0.00182913	-0.088042	0.000247973	0	0.000117627	20.7026	234837
-0.316955	-0.00133853	-0.0809634	-1.36019e-05	0.0168346	-3.45409e-05	20.5245	305309	-0.310954	-0.000517148	-0.0809627	0.000195857	0.0168346	9.06376e-05	23.5211	228519	-0.33975	-0.0028685	-0.0712074	-0.000199473	0.0168346	4.72905e-05	20.8205	257773	-0.334583	-0.000594447	-0.0712074	0.000417499	0.0168346	7.14453e-05	23.817	139127	-0.338249	0.00257085	-0.0712074	0.00102744	0.0168346	0.000129286	23.4298	381079	-0.330899	-0.00186279	-0.0712074	0.000244964	0.0168346	0.000136069	20.7195	233108
-0.301164	-0.00133665	-0.0641289	-7.73924e-06	0.0336691	-3.67573e-05	20.5414	287876	-0.295164	-0.000455526	-0.0641281	0.000230593	0.0336691	0.000100647	23.5379	213763	-0.32396	-0.00289206	-0.0543729	-0.000211818	0.0336691	5.3708e-05	20.8373	247421	-0.318793	-0.000561454	-0.0543729	0.00046124	0.0336691	7.79738e-05	23.8339	136346	-0.322459	0.00250435	-0.0543729	0.00111	0.0336691	0.000142793	23.4467	319765	-0.315109	-0.00186244	-0.0543729	0.00023823	0.0336691	0.000150754	20.7363	231951
-0.285374	-0.00133477	-0.0472943	-7.71195e-06	0.0505037	-3.89512e-05	20.5582	274273	-0.279374	-0.000464013	-0.0472936	0.00026062	0.0505037	0.000108677	23.5548	200146	-0.30817	-0.00285261	-0.0375383	-0.000228231	0.0505037	5.91838e-05	20.8542	240108	-0.303003	-0.000515272	-0.0375383	0.000492159	0.0505037	8.32135e-05	23.8507	133764	-0.306669	0.00256355	-0.0375383	0.00116265	0.0505037	0.000154419	23.4635	275570	-0.299319	-0.00180229	-0.0375383	0.000235352	0.0505037	0.00016257	20.7531	230207
-0.269584	-0.00133154	-0.0304598	-2.24602e-05	0.0673382	-4.11285e-05	20.575	260732	-0.263584	-0.0004725	-0.030459	0.000286554	0.0673382	0.000112048	23.5716	190953	-0.29238	-0.0028238	-0.0207038	-0.000223606	0.0673382	6.37608e-05	20.871	233331	-0.287213	-0.00049611	-0.0207038	0.00050328	0.0673382	8.76668e-05	23.8675	130928	-0.290879	0.00259181	-0.0207038	0.00118636	0.0673382	0.000164185	23.4803	239614	-0.283529	-0.00179044	-0.0207038	0.000247196	0.0673382	0.000172292	20.77	228332
-0.253794	-0.00133547	-0.0136252	-2.51535e-05	0.0841728	-4.37322e-05	20.5919	259282	-0.247794	-0.000493593	-0.0136245	0.000305374	0.0841728	0.000110248	23.5884	182976	-0.27659	-0.00282898	-0.0038692	-0.000223302	0.0841728	6.73649e-05	20.8878	228545	-0.271423	-0.000495109	-0.00386922	0.000499723	0.0841728	9.14064e-05	23.8844	129287	-0.275089	0.00259317	-0.00386922	0.00125619	0.0841728	0.000172508	23.4972	207959	-0.267739	-0.00178757	-0.00386922	0.000264439	0.0841728	0.000180101	20.7868	226497
-0.238004	-0.00133939	0.00320937	-1.74975e-05	0.101007	-4.62778e-05	20.6087	253090	-0.232004	-0.000490129	0.0032101	0.000318014	0.101007	0.000108672	23.6053	176082	-0.2608	-0.00283417	0.0129654	-0.00022805	0.101007	6.99417e-05	20.9047	225287	-0.255633	-0.000494109	0.0129653	0.000559692	0.101007	9.41418e-05	23.9012	128298	-0.2593	0.00258109	0.0129653	0.00131958	0.101007	0.000180101	23.514	184544	-0.251949	-0.00179808	0.0129653	0.000282968	0.101007	0.000185756	20.8036	225163
-0.222214	-0.00134945	0.0200439	-1.0964e-05	0.117842	-4.89006e-05	20.6255	246992	-0.216214	-0.000492823	0.0200447	0.000320958	0.117842	0.000107861	23.6221	167923	-0.245011	-0.00285927	0.0297999	-0.000243353	0.117842	7.15925e-05	20.9215	223315	-0.239843	-0.000511268	0.0297999	0.000637418	0.117842	9.55652e-05	23.918	126829	-0.24351	0.00256902	0.0297999	0.00137021	0.117842	0.000187443	23.5308	168645	-0.236159	-0.0018086	0.0297999	0.000302856	0.117842	0.000189245	20.8205	224205
-0.206424	-0.00134403	0.0368785	-5.52984e-06	0.134676	-5.11598e-05	20.6424	241372	-0.200424	-0.000495517	0.0368792	0.000327596	0.134676	0.000106624	23.6389	160391	-0.229221	-0.00288488	0.0466345	-0.000238064	0.134676	7.25594e-05	20.9383	221960	-0.224053	-0.000537934	0.0466344	0.000708896	0.134676	9.57007e-05	23.9349	125963	-0.22772	0.00253508	0.0466344	0.00140345	0.134676	0.000194442	23.5477	156626	-0.220369	-0.00180668	0.0466344	0.000322681	0.134676	0.000191148	20.8373	223862
-0.190634	-0.00134369	0.053713	-1.95271e-05	0.151511	-5.30119e-05	20.6592	236396	-0.184634	-0.000504888	0.0537138	0.000334243	0.151511	0.000104998	23.6558	154921	-0.213431	-0.00284557	0.063469	-0.000229854	0.151511	7.30862e-05	20.9552	221182	-0.208263	-0.000538907	0.063469	0.000768931	0.151511	9.49841e-05	23.9517	124863	-0.21193	0.0025289	0.063469	0.00137853	0.151511	0.000200723	23.5645	149915	-0.204579	-0.00180477	0.063469	0.000317685	0.151511	0.000192253	20.8541	224374
-0.174844	-0.00134335	0.0705476	-3.46283e-05	0.168346	-5.43512e-05	20.6761	232248	-0.168844	-0.000505314	0.0705483	0.000340568	0.168346	0.000102112	23.6726	149086	-0.197641	-0.00279355	0.0803036	-0.00021999	0.168346	7.33112e-05	20.972	220134	-0.192473	-0.000532486	0.0803036	0.000794029	0.168346	9.38965e-05	23.9685	124283	-0.19614	0.00252272	0.0803036	0.00135384	0.168346	0.000206057	23.5813	145801	-0.188789	-0.00181357	0.0803036	0.000288372	0.168346	0.000193028	20.871	224078
-0.159054	-0.00134441	0.0873822	-4.07257e-05	0.18518	-5.53006e-05	20.6929	230533	-0.153054	-0.00050574	0.0873829	0.000363105	0.18518	9.71573e-05	23.6894	145997	-0.181851	-0.00278207	0.0971382	-0.000215571	0.18518	7.32608e-05	20.9888	219345	-0.176682	-0.000536799	0.0971381	0.000790536	0.18518	9.25445e-05	23.9854	123825	-0.18035	0.00250072	0.0971381	0.00132482	0.18518	0.000210467	23.5982	140884	-0.172999	-0.00190757	0.0971381	0.000224022	0.18518	0.000193573	20.8878	223655
-0.143263	-0.00133566	0.104217	-4.29225e-05	0.202015	-5.60965e-05	20.7097	229103	-0.137264	-0.000507215	0.104217	0.000388622	0.202015	9.3003e-05	23.7063	141677	-0.166061	-0.0027706	0.113973	-0.00021651	0.202015	7.28876e-05	21.0057	219045	-0.160892	-0.000541112	0.113973	0.000775612	0.202015	9.06636e-05	24.0022	123367	-0.16456	0.00250233	0.113973	0.00129059	0.202015	0.000214216	23.615	136235	-0.157209	-0.00188894	0.113973	0.000193829	0.202015	0.000193855	20.9046	223642
-0.127473	-0.00133218	0.121051	-4.17316e-05	0.218849	-5.68286e-05	20.7266	228031	-0.121473	-0.000505037	0.121052	0.000410332	0.218849	8.933e-05	23.7231	137682	-0.150272	-0.00277384	0.130807	-0.000226294	0.218849	7.21413e-05	21.0225	218338	-0.145102	-0.000555998	0.130807	0.00074931	0.218849	8.79667e-05	24.019	122997	-0.14877	0.00250061	0.130807	0.00124464	0.218849	0.000217826	23.6318	134167	-0.141419	-0.00186462	0.130807	0.000206358	0.218849	0.000193898	20.9215	223622
-0.111683	-0.00135537	0.137886	-3.52184e-05	0.235684	-5.75054e-05	20.7434	227528	-0.105683	-0.000510231	0.137887	0.000428655	0.235684	8.60759e-05	23.7399	135101	-0.134482	-0.00277708	0.147642	-0.000235749	0.235684	7.1043e-05	21.0393	218040	-0.129312	-0.000529941	0.147642	0.000702903	0.235684	8.45566e-05	24.0359	122836	-0.13298	0.00249889	0.147642	0.00122743	0.235684	0.000221896	23.6487	132953	-0.125629	-0.0018591	0.147642	0.000216457	0.235684	0.00019383	20.9383	223529
-0.0958931	-0.00137855	0.15472	-2.41512e-05	0.252518	-5.87228e-05	20.7602	227186	-0.0898934	-0.000515424	0.154721	0.000430334	0.252518	7.97976e-05	23.7568	132834	-0.118692	-0.00279338	0.164476	-0.000231975	0.252518	6.96234e-05	21.0562	217884	-0.113522	-0.000464251	0.164476	0.000648788	0.252518	8.09689e-05	24.0527	122728	-0.11719	0.00249406	0.164476	0.00128687	0.252518	0.000226615	23.6655	132349	-0.109839	-0.00185357	0.164476	0.000226808	0.252518	0.000193781	20.9552	223347
-0.080103	-0.00139512	0.171555	-1.58066e-05	0.269353	-6.11847e-05	20.7771	227066	-0.0741034	-0.000489061	0.171556	0.000446303	0.269353	7.23775e-05	23.7736	130995	-0.102902	-0.00282445	0.181311	-0.000232593	0.269353	6.77496e-05	21.073	218037	-0.0977324	-0.000462527	0.181311	0.000588664	0.269353	7.77494e-05	24.0695	122744	-0.1014	0.0024784	0.181311	0.00135236	0.269353	0.000231552	23.6824	131719	-0.0940487	-0.00184971	0.181311	0.00025466	0.269353	0.000193767	20.972	223239
-0.0643129	-0.00137385	0.18839	-9.83704e-06	0.286188	-6.45221e-05	20.7939	227550	-0.0583133	-0.000474168	0.18839	0.00046557	0.286187	6.46191e-05	23.7904	130516	-0.0871122	-0.00280877	0.198146	-0.000235426	0.286188	6.51531e-05	21.0898	218133	-0.0819424	-0.000462767	0.198145	0.000531745	0.286187	7.50879e-05	24.0864	122992	-0.0856099	0.00247337	0.198145	0.00139273	0.286187	0.00023606	23.6992	131249	-0.0782587	-0.0018321	0.198145	0.000288195	0.286187	0.000193708	20.9888	223275
-0.0485228	-0.0013795	0.205224	-9.1303e-06	0.303022	-6.70785e-05	20.8107	226685	-0.0425233	-0.000466743	0.205225	0.000470207	0.303022	5.67331e-05	23.8073	129406	-0.0713223	-0.00276399	0.21498	-0.000228845	0.303022	6.17552e-05	21.1067	218187	-0.0661524	-0.000463007	0.21498	0.00050072	0.303022	7.29096e-05	24.1032	123060	-0.0698199	0.00247167	0.21498	0.00140909	0.303022	0.000239714	23.716	130809	-0.0624686	-0.00182278	0.21498	0.000324571	0.303022	0.000193474	21.0057	223474
-0.0327327	-0.00138515	0.222059	-1.85992e-05	0.319857	-6.77335e-05	20.8276	226293	-0.0267332	-0.000463052	0.222059	0.000462202	0.319857	4.97292e-05	23.8241	127418	-0.0555325	-0.00275547	0.231815	-0.000223413	0.319857	5.78803e-05	21.1235	218232	-0.0503624	-0.000494849	0.231815	0.000478243	0.319857	7.12373e-05	24.12	122958	-0.05403	0.00246998	0.231815	0.00139136	0.319857	0.000242389	23.7329	130823	-0.0466786	-0.00182101	0.231815	0.000347064	0.319857	0.000192879	21.0225	223704
-0.0169426	-0.0013995	0.238893	-1.78855e-05	0.336691	-6.64056e-05	20.8444	225940	-0.0109432	-0.000459361	0.238894	0.000443911	0.336691	4.3512e-05	23.8409	126330	-0.0397427	-0.00274695	0.248649	-0.000221416	0.336691	5.41227e-05	21.1403	218131	-0.0345723	-0.000487027	0.248649	0.000445228	0.336691	7.03597e-05	24.1369	123048	-0.03824	0.00245818	0.248649	0.00137526	0.336691	0.000244219	23.7497	130869	-0.0308885	-0.00181924	0.248649	0.000355752	0.336691	0.000191777	21.0393	224004
-0.00115246	-0.0013899	0.255728	-1.61031e-05	0.353526	-6.52776e-05	20.8612	225954	0.00484684	-0.000460595	0.255728	0.00043001	0.353526	3.80253e-05	23.8578	125475	-0.0239528	-0.00273434	0.265484	-0.000222909	0.353526	5.10622e-05	21.1572	218262	-0.0187823	-0.000446168	0.265484	0.000408404	0.353526	7.05201e-05	24.1537	123139	-0.02245	0.0024344	0.265484	0.00135826	0.353526	0.00024554	23.7665	131130	-0.0150985	-0.00183005	0.265484	0.000341471	0.353526	0.000190289	21.0562	224570
0.0146376	-0.00136268	0.272562	-1.48876e-05	0.37036	-6.435e-05	20.8781	225542	0.0206369	-0.000461828	0.272563	0.000417413	0.37036	3.31799e-05	23.8746	124087	-0.008163	-0.00271922	0.282318	-0.000231441	0.37036	4.89505e-05	21.174	218479	-0.00299231	-0.000438888	0.282318	0.000406339	0.37036	7.14747e-05	24.1706	123264	-0.00666006	0.00243059	0.282318	0.00132522	0.37036	0.000246771	23.7834	131563	0.00069155	-0.00188609	0.282318	0.000333236	0.37036	0.000188804	21.073	225029
0.0304278	-0.00135068	0.289397	-1.41723e-05	0.387195	-6.37477e-05	20.8949	225340	0.0364269	-0.000475361	0.289398	0.000405997	0.387195	2.86961e-05	23.8914	123247	0.00762683	-0.00271363	0.299153	-0.00024481	0.387195	4.76048e-05	21.1908	218506	0.0127977	-0.000356351	0.299153	0.000405645	0.387195	7.26254e-05	24.1874	123301	0.00912991	0.00242677	0.299153	0.00130031	0.387195	0.00024823	23.8002	131744	0.0164816	-0.00185641	0.299153	0.000354502	0.387195	0.000187596	21.0898	225236
0.0462179	-0.00134828	0.306231	-1.53301e-05	0.404029	-6.32367e-05	20.9117	225617	0.052217	-0.00047401	0.306232	0.000403345	0.404029	2.47952e-05	23.9083	122364	0.0234167	-0.00271366	0.315987	-0.000249668	0.404029	4.66767e-05	21.2077	218617	0.0285877	-0.000359029	0.315987	0.000407488	0.404029	7.35073e-05	24.2042	123497	0.0249199	0.00241436	0.315987	0.00127136	0.404029	0.000249895	23.817	131932	0.0322716	-0.00181643	0.315987	0.00037466	0.404029	0.000186534	21.1067	225524
0.062008	-0.00134587	0.323066	-1.81323e-05	0.420864	-6.19898e-05	20.9286	225716	0.068007	-0.000472659	0.323067	0.000402593	0.420864	2.09264e-05	23.9251	121487	0.0392065	-0.00271369	0.332822	-0.000227205	0.420864	4.59695e-05	21.2245	218950	0.0443777	-0.000361707	0.332822	0.000421109	0.420864	7.39544e-05	24.2211	123623	0.0407098	0.00239651	0.332822	0.00124237	0.420864	0.000251404	23.8339	132262	0.0480617	-0.00179707	0.332822	0.000391708	0.420864	0.000185195	21.1235	225769
0.0777981	-0.00134148	0.339901	-2.59892e-05	0.437699	-6.0565e-05	20.9454	225714	0.083797	-0.000459391	0.339901	0.000403517	0.437698	1.71332e-05	23.9419	121135	0.0549963	-0.00274802	0.349657	-0.000197802	0.437699	4.54817e-05	21.2413	219243	0.0601678	-0.000376284	0.349656	0.000437283	0.437698	7.4003e-05	24.2379	123863	0.0564998	0.00237865	0.349656	0.00123854	0.437698	0.000252279	23.8507	132501	0.0638517	-0.00177771	0.349656	0.00040118	0.437698	0.000183197	21.1403	226041
0.0935882	-0.00134042	0.356735	-3.30714e-05	0.454533	-5.95092e-05	20.9622	225911	0.0995871	-0.000456807	0.356736	0.000410939	0.454533	1.44796e-05	23.9588	120528	0.0707862	-0.00273458	0.366491	-0.000178155	0.454533	4.52001e-05	21.2582	219407	0.0759578	-0.000383449	0.366491	0.000456052	0.454533	7.37458e-05	24.2547	124121	0.0722898	0.00237147	0.366491	0.00124161	0.454533	0.000252151	23.8675	132726	0.0796418	-0.00177405	0.366491	0.000376992	0.454533	0.000180548	21.1572	226251
0.109378	-0.00133936	0.37357	-3.9529e-05	0.471368	-5.87838e-05	20.9791	226095	0.115377	-0.000454223	0.37357	0.000412483	0.471368	1.40462e-05	23.9756	119887	0.086576	-0.00272089	0.383326	-0.000168448	0.471368	4.49466e-05	21.275	219757	0.0917478	-0.000390613	0.383326	0.000481504	0.471368	7.31816e-05	24.2716	124319	0.0880797	0.00238734	0.383326	0.00124945	0.471368	0.000251002	23.8844	132959	0.0954318	-0.00178291	0.383326	0.000404137	0.471368	0.000177554	21.174	226492
0.125168	-0.00134162	0.390404	-5.18338e-05	0.488202	-5.86169e-05	20.9959	226317	0.131167	-0.000453959	0.390405	0.000408904	0.488202	1.3726e-05	23.9925	119380	0.102366	-0.00270718	0.40016	-0.000176777	0.488202	4.44346e-05	21.2919	220012	0.107538	-0.000429998	0.40016	0.000522883	0.488202	7.21685e-05	24.2884	124467	0.10387	0.00237915	0.40016	0.00125192	0.488202	0.000249208	23.9012	133132	0.111222	-0.00179177	0.40016	0.000422484	0.488202	0.000174422	21.1908	226542
0.140958	-0.00133234	0.407239	-5.7438e-05	0.505037	-5.95843e-05	21.0127	226285	0.146957	-0.00045471	0.407239	0.000394803	0.505037	1.03712e-05	24.0093	119280	0.118156	-0.00269486	0.416995	-0.000181579	0.505037	4.33805e-05	21.3087	220261	0.123328	-0.000381409	0.416995	0.000568905	0.505037	7.05414e-05	24.3052	124597	0.11966	0.00237097	0.416995	0.00124563	0.505037	0.00024723	23.918	133288	0.127012	-0.00181314	0.416995	0.000429761	0.505037	0.000171261	21.2077	226588
0.156749	-0.00132753	0.424073	-6.09197e-05	0.521871	-6.06688e-05	21.0296	226105	0.162747	-0.00045546	0.424074	0.000379645	0.521871	3.6705e-06	24.0261	118846	0.133945	-0.00266807	0.433829	-0.000168613	0.521871	4.16418e-05	21.3255	220630	0.139118	-0.000362482	0.433829	0.000618966	0.521871	6.82946e-05	24.3221	124725	0.13545	0.00234191	0.433829	0.00120509	0.521871	0.000245357	23.9349	133509	0.142802	-0.00182506	0.433829	0.000405686	0.521871	0.00016839	21.2245	226836
0.172539	-0.0013318	0.440908	-7.04995e-05	0.538706	-6.16485e-05	21.0464	225950	0.178537	-0.000464703	0.440909	0.000363524	0.538706	-6.00082e-06	24.043	118562	0.149735	-0.00264833	0.450664	-0.000156833	0.538706	3.94027e-05	21.3424	220940	0.154908	-0.000351306	0.450664	0.000671891	0.538706	6.56149e-05	24.3389	124883	0.15124	0.00235873	0.450664	0.00117855	0.538706	0.000243779	23.9517	133716	0.158592	-0.00180729	0.450664	0.000394607	0.538706	0.000166382	21.2413	227069
0.188329	-0.00133606	0.457743	-8.52677e-05	0.555541	-6.21006e-05	21.0632	226107	0.194327	-0.000473946	0.457743	0.000339521	0.55554	-1.70454e-05	24.0598	118316	0.165525	-0.0026464	0.467499	-0.000153165	0.555541	3.71932e-05	21.3592	221073	0.170698	-0.000337614	0.467498	0.00072083	0.55554	6.2707e-05	24.3557	125036	0.16703	0.00236626	0.467498	0.00116285	0.55554	0.000242785	23.9685	133986	0.174382	-0.00180434	0.467498	0.000387273	0.55554	0.000165689	21.2582	227395
0.204119	-0.00138862	0.474577	-9.27155e-05	0.572375	-6.21152e-05	21.0801	226000	0.210117	-0.000450344	0.474578	0.000323827	0.572375	-2.6705e-05	24.0766	118018	0.181315	-0.0026487	0.484333	-0.000156437	0.572375	3.55844e-05	21.376	221284	0.186488	-0.000297598	0.484333	0.000761061	0.572375	5.97096e-05	24.3726	125154	0.18282	0.00237379	0.484333	0.00115053	0.572375	0.000242653	23.9854	134301	0.190172	-0.00180409	0.484333	0.000364456	0.572375	0.000166271	21.275	227698
0.219909	-0.00135416	0.491412	-9.8641e-05	0.58921	-6.17153e-05	21.0969	225946	0.225907	-0.000444272	0.491412	0.000309012	0.589209	-3.4473e-05	24.0935	117884	0.197105	-0.00265101	0.501168	-0.00016499	0.58921	3.47661e-05	21.3929	221411	0.202278	-0.000295724	0.501167	0.000788787	0.589209	5.68193e-05	24.3894	125303	0.19861	0.00238883	0.501167	0.0011426	0.589209	0.000243314	24.0022	134679	0.205962	-0.00180385	0.501167	0.000331698	0.589209	0.000167654	21.2918	227949
0.235699	-0.00131561	0.508246	-0.00010323	0.606044	-6.11394e-05	21.1137	226076	0.241697	-0.000451561	0.508247	0.000295004	0.606044	-4.10422e-05	24.1103	117731	0.212895	-0.00267958	0.518002	-0.000179474	0.606044	3.44673e-05	21.4097	221595	0.218068	-0.00029385	0.518002	0.000769645	0.606044	5.43246e-05	24.4062	125508	0.214399	0.00238693	0.518002	0.00114866	0.606044	0.000244359	24.019	135099	0.221752	-0.00179649	0.518002	0.000317285	0.606044	0.000169265	21.3087	228236
0.251489	-0.00127739	0.525081	-0.000103733	0.622879	-6.0794e-05	21.1306	226062	0.257487	-0.00045885	0.525081	0.000288367	0.622879	-4.65658e-05	24.1271	117511	0.228684	-0.00268176	0.534837	-0.000207578	0.622879	3.42687e-05	21.4265	221764	0.233858	-0.000282069	0.534837	0.000738908	0.622879	5.24257e-05	24.4231	125528	0.230189	0.00238503	0.534837	0.00115777	0.622879	0.000245373	24.0359	135626	0.237542	-0.00178912	0.534837	0.000316459	0.622879	0.000170608	21.3255	228584
0.267279	-0.00127786	0.541915	-0.000102521	0.639713	-6.06558e-05	21.1474	226229	0.273278	-0.000480538	0.541916	0.000282201	0.639713	-4.97642e-05	24.144	117355	0.244474	-0.00268393	0.551671	-0.000226925	0.639713	3.38192e-05	21.4434	221934	0.249648	-0.000279755	0.551671	0.000753697	0.639713	5.10905e-05	24.4399	125471	0.245979	0.00237153	0.551671	0.00116609	0.639713	0.000246056	24.0527	135966	0.253332	-0.00179594	0.551671	0.000329854	0.639713	0.000171182	21.3423	228756
0.283069	-0.00127833	0.55875	-9.98217e-05	0.656548	-6.1284e-05	21.1643	226420	0.289068	-0.000444896	0.55875	0.000276514	0.656548	-5.24195e-05	24.1608	117441	0.260264	-0.00266856	0.568506	-0.000209325	0.656548	3.28096e-05	21.4602	222285	0.265438	-0.000283762	0.568506	0.000789064	0.656548	5.01189e-05	24.4567	125553	0.261769	0.00233998	0.568506	0.00117211	0.656548	0.000246163	24.0695	136109	0.269122	-0.00180276	0.568506	0.000343512	0.656548	0.000170502	21.3592	228831
0.29886	-0.00128327	0.575584	-9.49992e-05	0.673382	-6.22416e-05	21.1811	226432	0.304858	-0.000438965	0.575585	0.000281711	0.673382	-5.50333e-05	24.1776	117493	0.276054	-0.00266434	0.58534	-0.000183487	0.673382	3.09845e-05	21.477	222543	0.281228	-0.000287768	0.58534	0.000816942	0.673382	4.93063e-05	24.4736	125627	0.277559	0.00230844	0.58534	0.00117191	0.673382	0.000245557	24.0864	135946	0.284912	-0.001841	0.58534	0.000336984	0.673382	0.000168496	21.376	229146
0.31465	-0.0012696	0.592419	-8.53744e-05	0.690217	-6.31947e-05	21.1979	226504	0.320648	-0.00043625	0.59242	0.000290032	0.690217	-5.76161e-05	24.1945	117446	0.291844	-0.00266281	0.602175	-0.000177508	0.690217	2.83042e-05	21.4939	222657	0.297018	-0.000334579	0.602175	0.000832322	0.690217	4.85482e-05	24.4904	125672	0.293349	0.00228512	0.602175	0.00113615	0.690217	0.000244404	24.1032	135951	0.300702	-0.00181268	0.602175	0.000319076	0.690217	0.000165667	21.3929	229408
0.33044	-0.00126318	0.609254	-7.73746e-05	0.707052	-6.35836e-05	21.2148	226579	0.336438	-0.000435419	0.609254	0.000301013	0.707051	-6.05873e-05	24.2113	117492	0.307634	-0.00266128	0.61901	-0.000187434	0.707052	2.50587e-05	21.5107	222455	0.312808	-0.000277414	0.619009	0.000799988	0.707051	4.78193e-05	24.5072	125631	0.309139	0.00233869	0.619009	0.00109445	0.707051	0.000243224	24.12	135962	0.316492	-0.00178302	0.619009	0.000338708	0.707051	0.000162564	21.4097	229439
0.34623	-0.00125675	0.626088	-7.07892e-05	0.723886	-6.38797e-05	21.2316	226625	0.352228	-0.000434588	0.626089	0.000308409	0.723886	-6.39983e-05	24.2281	117370	0.323423	-0.00263901	0.635844	-0.000198297	0.723886	2.17023e-05	21.5275	222447	0.328598	-0.000201561	0.635844	0.000803051	0.723886	4.70642e-05	24.5241	125599	0.324929	0.00233097	0.635844	0.00107076	0.723886	0.000242533	24.1369	135895	0.332282	-0.00177453	0.635844	0.000384274	0.723886	0.000159325	21.4265	229591
0.36202	-0.00125446	0.642923	-6.68076e-05	0.740721	-6.41499e-05	21.2484	226631	0.368018	-0.000431452	0.642923	0.000312665	0.74072	-6.66771e-05	24.245	117271	0.339213	-0.00262707	0.652679	-0.000189975	0.740721	1.85729e-05	21.5444	222484	0.344388	-0.000178097	0.652678	0.000811101	0.74072	4.61356e-05	24.5409	125625	0.340719	0.00232324	0.652678	0.00107632	0.74072	0.000242435	24.1537	135908	0.348072	-0.00177276	0.652678	0.000429677	0.74072	0.000155854	21.4434	229750
0.37781	-0.00124748	0.659757	-6.35799e-05	0.757555	-6.43981e-05	21.2653	226724	0.383808	-0.000427816	0.659758	0.000307903	0.757555	-6.88901e-05	24.2618	117303	0.355003	-0.00262073	0.669513	-0.000165419	0.757555	1.58028e-05	21.5612	222523	0.360178	-0.000172914	0.669513	0.000809511	0.757555	4.48839e-05	24.5577	125564	0.356509	0.00229959	0.669513	0.00110021	0.757555	0.000242706	24.1706	135998	0.363862	-0.00177098	0.669513	0.000427098	0.757555	0.000152309	21.4602	229923
0.3936	-0.00124358	0.676592	-6.10183e-05	0.77439	-6.58267e-05	21.2821	226770	0.399598	-0.000432289	0.676592	0.000300553	0.77439	-7.09264e-05	24.2786	117182	0.370793	-0.0026144	0.686348	-0.000131569	0.77439	1.34022e-05	21.578	222586	0.375968	-0.000174394	0.686348	0.00079778	0.77439	4.33126e-05	24.5746	125447	0.372299	0.00226903	0.686348	0.00113939	0.77439	0.000243133	24.1874	136051	0.379653	-0.00176848	0.686348	0.000381988	0.77439	0.000149289	21.477	230018
0.40939	-0.00124214	0.693426	-6.11111e-05	0.791224	-6.61007e-05	21.2989	226720	0.415388	-0.000436762	0.693427	0.000299572	0.791224	-7.28107e-05	24.2955	117066	0.386583	-0.00261087	0.703182	-0.000102352	0.791224	1.13866e-05	21.5949	222602	0.391758	-0.000175875	0.703182	0.000765514	0.791224	4.15739e-05	24.5914	125348	0.388089	0.00229627	0.703182	0.00117026	0.791224	0.000243638	24.2042	136011	0.395443	-0.00177772	0.703182	0.000298829	0.791224	0.000147335	21.4939	230069
0.42518	-0.0012407	0.710261	-6.35202e-05	0.808059	-6.62195e-05	21.3158	226720	0.431178	-0.000416672	0.710261	0.000304076	0.808059	-7.47913e-05	24.3123	117029	0.402373	-0.00261217	0.720017	-7.82041e-05	0.808059	9.84828e-06	21.6117	222691	0.407548	-0.000159017	0.720017	0.000732883	0.808059	3.98687e-05	24.6083	125190	0.403879	0.00229918	0.720017	0.00119194	0.808059	0.000244137	24.2211	135921	0.411233	-0.00177784	0.720017	0.000230431	0.808059	0.000146398	21.5107	230239
0.44097	-0.00123395	0.727095	-7.09995e-05	0.824893	-6.63114e-05	21.3326	226667	0.446968	-0.000408955	0.727096	0.000310483	0.824893	-7.63631e-05	24.3291	117018	0.418162	-0.00261347	0.736851	-6.54515e-05	0.824893	8.90794e-06	21.6285	222716	0.423338	-0.00016273	0.736851	0.000699973	0.824893	3.84632e-05	24.6251	125064	0.419669	0.00230034	0.736851	0.00119993	0.824893	0.00024435	24.2379	135814	0.427023	-0.00177796	0.736851	0.000180195	0.824893	0.000146021	21.5275	230485
0.456761	-0.00123346	0.74393	-6.9114e-05	0.841728	-6.64299e-05	21.3494	226682	0.462758	-0.000406372	0.743931	0.000316344	0.841728	-7.74628e-05	24.346	116986	0.433952	-0.00267608	0.753686	-5.36399e-05	0.841728	8.6626e-06	21.6454	222733	0.439128	-0.000166444	0.753686	0.000672347	0.841728	3.76019e-05	24.6419	124882	0.435459	0.00230151	0.753686	0.00126804	0.841728	0.000243835	24.2547	135718	0.442813	-0.00180504	0.753686	0.000184536	0.841728	0.000145771	21.5444	230659
0.472551	-0.00123298	0.760765	-6.6868e-05	0.858563	-6.65726e-05	21.3663	226687	0.478548	-0.00041381	0.760765	0.00031035	0.858562	-7.86964e-05	24.3628	117048	0.449742	-0.00265774	0.770521	-4.90432e-05	0.858563	9.20728e-06	21.6622	222804	0.454918	-0.000188585	0.77052	0.000687737	0.858562	3.72351e-05	24.6588	124625	0.451249	0.00231398	0.77052	0.00134063	0.858562	0.000242224	24.2716	135651	0.458603	-0.00176312	0.77052	0.000208371	0.858562	0.00014535	21.5612	230880
0.488341	-0.00122174	0.777599	-6.54252e-05	0.875397	-6.65586e-05	21.3831	226684	0.494338	-0.000421247	0.7776	0.000294188	0.875397	-8.00547e-05	24.3796	117068	0.465532	-0.00257846	0.787355	-5.4006e-05	0.875397	1.05404e-05	21.679	222870	0.470708	-0.000203777	0.787355	0.000712483	0.875397	3.69975e-05	24.6756	124397	0.467039	0.00231348	0.787355	0.00140523	0.875397	0.000239638	24.2884	135715	0.474393	-0.00175404	0.787355	0.000227607	0.875397	0.000144518	21.578	231023
0.504131	-0.0012198	0.794434	-6.46457e-05	0.892232	-6.62192e-05	21.3999	226770	0.510128	-0.000407429	0.794434	0.000282218	0.892231	-8.50482e-05	24.3965	117052	0.481322	-0.00257874	0.80419	-8.96001e-05	0.892232	1.24304e-05	21.6959	222845	0.486498	-0.000165247	0.804189	0.000715585	0.892231	3.64802e-05	24.6924	124255	0.482829	0.00231299	0.804189	0.0014539	0.892231	0.000236877	24.3052	135584	0.490183	-0.00171944	0.804189	0.000239223	0.892231	0.000143161	21.5949	231085
0.519921	-0.00121852	0.811268	-5.90765e-05	0.909066	-6.55884e-05	21.4168	226955	0.525918	-0.000388034	0.811269	0.000268945	0.909066	-9.16283e-05	24.4133	117114	0.497112	-0.00257903	0.821024	-0.000122385	0.909066	1.44368e-05	21.7127	222756	0.502288	-0.000152152	0.821024	0.000697207	0.909066	3.5422e-05	24.7093	124173	0.498619	0.00229749	0.821024	0.00148762	0.909066	0.000234864	24.3221	135428	0.505973	-0.00170569	0.821024	0.000219427	0.909066	0.000141374	21.6117	231222
0.535711	-0.00120218	0.828103	-5.36922e-05	0.925901	-6.44272e-05	21.4336	226942	0.541708	-0.000378976	0.828103	0.000254577	0.925901	-9.70661e-05	24.4302	117090	0.512901	-0.00259487	0.837859	-0.000139988	0.925901	1.61348e-05	21.7295	222649	0.518078	-0.000128022	0.837859	0.00064454	0.925901	3.38261e-05	24.7261	123992	0.514409	0.00226203	0.837859	0.0015058	0.925901	0.000233799	24.3389	135374	0.521763	-0.00171257	0.837859	0.000206587	0.925901	0.000139374	21.6285	231489
0.551501	-0.00119746	0.844937	-5.22058e-05	0.942735	-6.25908e-05	21.4504	226708	0.557498	-0.000375441	0.844938	0.000244481	0.942735	-0.000101276	24.447	117049	0.528691	-0.00260198	0.854693	-0.000144222	0.942735	1.71888e-05	21.7464	222542	0.533868	-0.000124088	0.854693	0.000610303	0.942735	3.19706e-05	24.7429	123850	0.530199	0.0022829	0.854693	0.00155488	0.942735	0.000233289	24.3557	135201	0.537553	-0.00171946	0.854693	0.000228466	0.942735	0.000137361	21.6454	231560
0.567291	-0.00119671	0.861772	-5.4069e-05	0.95957	-6.0928e-05	21.4673	226475	0.573288	-0.000376636	0.861772	0.000236044	0.95957	-0.000104852	24.4638	117016	0.544481	-0.00260199	0.871528	-0.00013742	0.95957	1.7354e-05	21.7632	222437	0.549658	-0.000121766	0.871528	0.000621952	0.95957	3.03121e-05	24.7598	123654	0.545989	0.00228977	0.871528	0.00158344	0.95957	0.000233128	24.3726	135032	0.553343	-0.00172069	0.871528	0.00025148	0.95957	0.000135437	21.6622	231737
0.583081	-0.00119596	0.878607	-5.66882e-05	0.976405	-5.94525e-05	21.4841	226400	0.589078	-0.000377831	0.878607	0.000229079	0.976404	-0.000108164	24.4807	117063	0.560271	-0.00261001	0.888363	-0.000137472	0.976405	1.6619e-05	21.7801	222339	0.565448	-0.000111527	0.888362	0.0006406	0.976404	2.92638e-05	24.7766	123414	0.561779	0.00229347	0.888362	0.00159053	0.976404	0.000233549	24.3894	134927	0.569133	-0.00172192	0.888362	0.000270684	0.976404	0.000133616	21.679	232115
0.598872	-0.0011923	0.895441	-5.99785e-05	0.993239	-5.81547e-05	21.5009	226357	0.604868	-0.000367975	0.895442	0.000228263	0.993239	-0.000111246	24.4975	117083	0.576061	-0.00261554	0.905197	-0.000143989	0.993239	1.52937e-05	21.7969	222278	0.581238	-0.000123342	0.905197	0.000657957	0.993239	2.89016e-05	24.7934	123287	0.577569	0.00228242	0.905197	0.00155097	0.993239	0.000234743	24.4062	134782	0.584923	-0.00174004	0.905197	0.000290302	0.993239	0.000131889	21.6959	232156
0.614662	-0.00119051	0.912276	-6.63488e-05	1.01007	-5.70128e-05	21.5178	226320	0.620658	-0.000364713	0.912276	0.000227779	1.01007	-0.000114412	24.5143	117081	0.591851	-0.00267382	0.922032	-0.000156043	1.01007	1.38507e-05	21.8137	222341	0.597028	-0.000135156	0.922031	0.000670694	1.01007	2.89601e-05	24.8103	123131	0.593359	0.00227137	0.922031	0.00148038	1.01007	0.000236374	24.4231	134593	0.600713	-0.00173929	0.922031	0.000336817	1.01007	0.000130329	21.7127	232196
0.630452	-0.00118915	0.92911	-6.59026e-05	1.02691	-5.72836e-05	21.5346	226288	0.636448	-0.000367662	0.929111	0.00022762	1.02691	-0.000117668	24.5312	117120	0.60764	-0.00265806	0.938866	-0.00014238	1.02691	1.26676e-05	21.8306	222303	0.612818	-0.000151066	0.938866	0.000678543	1.02691	2.90931e-05	24.8271	122906	0.609149	0.00226363	0.938866	0.0014077	1.02691	0.000237736	24.4399	134262	0.616503	-0.00172902	0.938866	0.000384574	1.02691	0.000129057	21.7295	232256
0.646242	-0.00118801	0.945945	-6.41915e-05	1.04374	-5.82845e-05	21.5514	226288	0.652238	-0.000370611	0.945945	0.000233952	1.04374	-0.000117814	24.548	117123	0.62343	-0.00262205	0.955701	-0.000129091	1.04374	1.18535e-05	21.8474	222165	0.628608	-0.000149275	0.9557	0.000679151	1.04374	2.90354e-05	24.8439	122723	0.624939	0.00226579	0.9557	0.00133191	1.04374	0.000238189	24.4567	133980	0.632293	-0.00170786	0.9557	0.000417287	1.04374	0.000128136	21.7464	232223
0.662032	-0.00118686	0.962779	-6.14169e-05	1.06058	-5.94861e-05	21.5683	226266	0.668029	-0.000349017	0.96278	0.000236149	1.06058	-0.000116677	24.5648	117162	0.63922	-0.00260709	0.972535	-0.000117221	1.06058	1.12383e-05	21.8642	222077	0.644398	-0.000120606	0.972535	0.000704205	1.06058	2.86225e-05	24.8608	122535	0.640729	0.00226168	0.972535	0.00124835	1.06058	0.000237471	24.4736	133755	0.648083	-0.00169832	0.972535	0.000443399	1.06058	0.000127487	21.7632	232080
0.677822	-0.00120355	0.979614	-6.10003e-05	1.07741	-6.09713e-05	21.5851	226161	0.683819	-0.00034454	0.979614	0.000234836	1.07741	-0.000115645	24.5817	117191	0.65501	-0.00259213	0.98937	-0.000115203	1.07741	1.05026e-05	21.8811	221946	0.660188	-0.000111088	0.98937	0.000740571	1.07741	2.78218e-05	24.8776	122322	0.656519	0.00225758	0.98937	0.00119951	1.07741	0.000235972	24.4904	133589	0.663873	-0.00170756	0.98937	0.000508182	1.07741	0.00012689	21.78	231927
0.693612	-0.00118892	0.996448	-6.26447e-05	1.09425	-6.10366e-05	21.602	226091	0.699609	-0.000343084	0.996449	0.000240791	1.09425	-0.000114724	24.5985	117210	0.6708	-0.00258411	1.0062	-0.000122715	1.09425	9.40114e-06	21.8979	221771	0.675978	-0.000101571	1.0062	0.000764478	1.09425	2.67795e-05	24.8944	122042	0.672309	0.00224628	1.0062	0.00119216	1.09425	0.000234583	24.5072	133251	0.679663	-0.00171681	1.0062	0.00055952	1.09425	0.000125956	21.7969	231730
0.709402	-0.00118631	1.01328	-6.96218e-05	1.11108	-6.11661e-05	21.6188	226005	0.715399	-0.000341627	1.01328	0.000251613	1.11108	-0.000115703	24.6153	117272	0.68659	-0.0025709	1.02304	-0.000142205	1.11108	8.01891e-06	21.9147	221571	0.691768	-9.21318e-05	1.02304	0.000777601	1.11108	2.57569e-05	24.9113	121825	0.688098	0.00224154	1.02304	0.00121857	1.11108	0.000233975	24.5241	132728	0.695453	-0.00171914	1.02304	0.000596436	1.11108	0.000124266	21.8137	231501
0.725192	-0.00119113	1.03012	-7.78267e-05	1.12792	-6.1369e-05	21.6356	225869	0.731189	-0.000336018	1.03012	0.000263245	1.12792	-0.00011679	24.6322	117314	0.702379	-0.00256842	1.03987	-0.0001419	1.12792	6.82123e-06	21.9316	221371	0.707558	-7.08936e-05	1.03987	0.000793655	1.12792	2.4971e-05	24.9281	121548	0.703888	0.00223681	1.03987	0.00124983	1.12792	0.000234125	24.5409	132275	0.711243	-0.00172148	1.03987	0.000602498	1.12792	0.000121811	21.8306	231343
0.740982	-0.00119596	1.04695	-7.84468e-05	1.14475	-6.19935e-05	21.6525	225833	0.746979	-0.000330409	1.04695	0.000275545	1.14475	-0.000117925	24.649	117337	0.718169	-0.0025898	1.05671	-0.000136436	1.14475	6.22429e-06	21.9484	221163	0.723348	-7.67944e-05	1.05671	0.000895321	1.14475	2.45116e-05	24.9449	121401	0.719678	0.0022207	1.05671	0.00124719	1.14475	0.000234536	24.5577	131873	0.727033	-0.00177746	1.05671	0.000605964	1.14475	0.000119189	21.8474	231310
0.756773	-0.00118282	1.06379	-7.69503e-05	1.16158	-6.3717e-05	21.6693	225765	0.762769	-0.000320817	1.06379	0.000282573	1.16158	-0.000119208	24.6658	117341	0.733959	-0.00261118	1.07354	-0.000132117	1.16158	6.14825e-06	21.9652	220947	0.739138	-8.26952e-05	1.07354	0.000980868	1.16158	2.43305e-05	24.9618	121375	0.735468	0.0021594	1.07354	0.00122358	1.16158	0.000234712	24.5746	131447	0.742823	-0.00173261	1.07354	0.000601327	1.16158	0.00011717	21.8642	231205
0.772563	-0.0011759	1.08062	-7.36342e-05	1.17842	-6.56618e-05	21.6861	225645	0.778559	-0.000306507	1.08062	0.000285018	1.17842	-0.000120917	24.6827	117503	0.749749	-0.00265179	1.09038	-0.000131125	1.17842	6.17925e-06	21.9821	220787	0.754928	-9.88378e-05	1.09038	0.00104973	1.17842	2.42552e-05	24.9786	121198	0.751258	0.00217431	1.09038	0.00124504	1.17842	0.000234454	24.5914	131096	0.758613	-0.00171325	1.09038	0.000554057	1.17842	0.000116109	21.8811	231014
0.788353	-0.0011781	1.09746	-7.01534e-05	1.19525	-6.56468e-05	21.703	225574	0.794349	-0.000292197	1.09746	0.00027909	1.19525	-0.0001233	24.6995	117545	0.765539	-0.00264313	1.10721	-0.000151362	1.19525	5.93994e-06	21.9989	220514	0.770718	-8.432e-05	1.10721	0.00108785	1.19525	2.40687e-05	24.9954	120915	0.767048	0.00219134	1.10721	0.00127661	1.19525	0.000233908	24.6083	130919	0.774404	-0.0017075	1.10721	0.000546467	1.19525	0.000115746	21.8979	230811
0.804143	-0.00118029	1.11429	-6.69908e-05	1.21209	-6.52394e-05	21.7198	225486	0.810139	-0.000292016	1.11429	0.000274004	1.21209	-0.000125822	24.7163	117362	0.781329	-0.00262696	1.12405	-0.000187298	1.21209	5.19485e-06	22.0157	220254	0.786508	-6.08673e-05	1.12405	0.00113249	1.21209	2.36404e-05	25.0123	120725	0.782838	0.00222895	1.12405	0.00126351	1.21209	0.000233415	24.6251	130758	0.790194	-0.00170854	1.12405	0.000542381	1.21209	0.000115492	21.9147	230676
0.819933	-0.00119098	1.13112	-6.71413e-05	1.22892	-6.4908e-05	21.7366	225312	0.825929	-0.000284721	1.13113	0.000269542	1.22892	-0.000128432	24.7332	117380	0.797118	-0.00262077	1.14088	-0.00021349	1.22892	3.86617e-06	22.0326	220060	0.802299	-5.81971e-05	1.14088	0.00114022	1.22892	2.30326e-05	25.0291	120541	0.798628	0.00222763	1.14088	0.00121632	1.22892	0.000233166	24.6419	130671	0.805984	-0.00170959	1.14088	0.000538774	1.22892	0.000114864	21.9316	230729
0.835723	-0.00117711	1.14796	-7.01537e-05	1.24576	-6.46483e-05	21.7535	225162	0.841719	-0.000282829	1.14796	0.00026565	1.24576	-0.000129028	24.75	117402	0.812908	-0.00259467	1.15772	-0.000216584	1.24576	2.0986e-06	22.0494	219651	0.818089	-8.14578e-05	1.15772	0.00111225	1.24576	2.24877e-05	25.046	120370	0.814418	0.00222631	1.15772	0.00117729	1.24576	0.000233071	24.6588	130731	0.821774	-0.00173723	1.15772	0.000533173	1.24576	0.000113711	21.9484	230570
0.851513	-0.00116421	1.16479	-7.58897e-05	1.26259	-6.45834e-05	21.7703	224962	0.857509	-0.000279145	1.16479	0.000267762	1.26259	-0.000129841	24.7668	117425	0.828698	-0.00258408	1.17455	-0.000212949	1.26259	3.07615e-07	22.0662	219089	0.833879	-0.000104719	1.17455	0.00103031	1.26259	2.23097e-05	25.0628	120259	0.830208	0.00221834	1.17455	0.00115535	1.26259	0.000232952	24.6756	130697	0.837564	-0.00171295	1.17455	0.000509347	1.26259	0.000112213	21.9652	230363
0.867303	-0.00115708	1.18163	-8.39447e-05	1.27943	-6.4499e-05	21.7871	224631	0.873299	-0.000275461	1.18163	0.000269241	1.27943	-0.00013087	24.7837	117439	0.844488	-0.00257938	1.19138	-0.000209455	1.27943	-9.18377e-07	22.0831	218567	0.849669	-7.37647e-05	1.19138	0.000953661	1.27943	2.26687e-05	25.0796	119991	0.845998	0.00218794	1.19138	0.0011356	1.27943	0.000232781	24.6924	130427	0.853354	-0.00171203	1.19138	0.00048763	1.27943	0.000110649	21.9821	230072
0.883093	-0.00114995	1.19846	-8.89616e-05	1.29626	-6.45081e-05	21.804	224456	0.889089	-0.000272737	1.19846	0.000270174	1.29626	-0.000132599	24.8005	117445	0.860278	-0.00257764	1.20822	-0.000205922	1.29626	-1.18098e-06	22.0999	218092	0.865459	-6.7981e-05	1.20822	0.000918303	1.29626	2.34119e-05	25.0965	119684	0.861788	0.00219466	1.20822	0.00111745	1.29626	0.000232748	24.7093	129977	0.869144	-0.0017111	1.20822	0.000458336	1.29626	0.000109168	21.9989	229667
0.898884	-0.00113781	1.2153	-9.32196e-05	1.3131	-6.46012e-05	21.8208	224322	0.904879	-0.000256454	1.2153	0.000271296	1.3131	-0.000134573	24.8173	117477	0.876068	-0.0025759	1.22505	-0.000201701	1.3131	-5.92015e-07	22.1167	217459	0.881249	-6.7678e-05	1.22505	0.000888175	1.3131	2.41498e-05	25.1133	119429	0.877578	0.00219744	1.22505	0.00109989	1.3131	0.000233032	24.7261	129595	0.884934	-0.00174479	1.22505	0.000395346	1.3131	0.000107813	22.0157	229118
0.914674	-0.00113576	1.23213	-9.74584e-05	1.32993	-6.49262e-05	21.8376	224087	0.920669	-0.000252367	1.23213	0.000272173	1.32993	-0.000135765	24.8342	117490	0.891857	-0.0026296	1.24189	-0.000201584	1.32993	3.70158e-07	22.1336	216986	0.897039	-6.73751e-05	1.24189	0.0008546	1.32993	2.45083e-05	25.1301	119171	0.893368	0.00219728	1.24189	0.00109393	1.32993	0.00023352	24.7429	129331	0.900724	-0.00175107	1.24189	0.000332484	1.32993	0.000106623	22.0326	228861
0.930464	-0.00113371	1.24897	-0.000101686	1.34676	-6.54769e-05	21.8545	223929	0.936459	-0.00024828	1.24897	0.000269463	1.34676	-0.000136205	24.851	117515	0.907647	-0.00263953	1.25872	-0.000206077	1.34676	1.21456e-06	22.1504	216570	0.912829	-6.73439e-05	1.25872	0.000818658	1.34676	2.43052e-05	25.147	119094	0.909158	0.00219712	1.25872	0.00108844	1.34676	0.000233849	24.7598	128908	0.916514	-0.00171002	1.25872	0.000305819	1.34676	0.000105611	22.0494	228833
0.946254	-0.00113397	1.2658	-0.000106401	1.3636	-6.62462e-05	21.8713	223830	0.952249	-0.000241621	1.2658	0.000263673	1.3636	-0.000135904	24.8678	117568	0.923437	-0.00264188	1.27556	-0.000218669	1.3636	1.52237e-06	22.1672	216208	0.928619	-6.54278e-05	1.27556	0.000785512	1.3636	2.36515e-05	25.1638	119036	0.924948	0.00219414	1.27556	0.00108216	1.3636	0.000233746	24.7766	128402	0.932304	-0.00169184	1.27556	0.00031615	1.3636	0.000104711	22.0662	228537
0.962044	-0.00113423	1.28264	-0.000111554	1.38043	-6.72076e-05	21.8881	223663	0.968039	-0.00023095	1.28264	0.000257532	1.38043	-0.000135092	24.8847	117594	0.939227	-0.00264423	1.29239	-0.00020707	1.38043	9.70012e-07	22.1841	215839	0.944409	-6.90065e-05	1.29239	0.000754141	1.38043	2.28192e-05	25.1806	118667	0.940738	0.00219115	1.29239	0.00106584	1.38043	0.000233212	24.7934	128182	0.948094	-0.00168261	1.29239	0.000335893	1.38043	0.000103857	22.0831	228207
0.977834	-0.0011379	1.29947	-0.00011983	1.39727	-6.85235e-05	21.905	223445	0.983829	-0.000228236	1.29947	0.0002511	1.39727	-0.000134267	24.9015	117637	0.955017	-0.0026585	1.30923	-0.000188677	1.39727	-3.87008e-07	22.2009	215425	0.960199	-7.25852e-05	1.30923	0.000720981	1.39727	2.19627e-05	25.1975	118255	0.956528	0.00217967	1.30923	0.00104176	1.39727	0.000232391	24.8103	127957	0.963884	-0.00168507	1.30923	0.000361943	1.39727	0.000103155	22.0999	227672
0.993624	-0.00114055	1.31631	-0.000116041	1.4141	-6.95293e-05	21.9218	223314	0.999619	-0.000228024	1.31631	0.000246052	1.4141	-0.00013465	24.9184	117700	0.970807	-0.00267675	1.32606	-0.000170133	1.4141	-1.99539e-06	22.2178	214919	0.975989	-8.16585e-05	1.32606	0.000699927	1.4141	2.10789e-05	25.2143	117926	0.972318	0.00213966	1.32606	0.00101872	1.4141	0.000231356	24.8271	127636	0.979674	-0.00168753	1.32606	0.000387407	1.4141	0.000102901	22.1167	227004
1.00941	-0.00112842	1.33314	-0.000108058	1.43094	-7.02549e-05	21.9386	223035	1.01541	-0.000232219	1.33314	0.000270909	1.43094	-0.000136108	24.9352	117724	0.986596	-0.00263829	1.3429	-0.000154163	1.43094	-3.22906e-06	22.2346	214480	0.991779	-0.000120241	1.3429	0.000687596	1.43094	2.0165e-05	25.2311	117655	0.988108	0.00216889	1.3429	0.000997993	1.43094	0.000229993	24.8439	127419	0.995464	-0.00166564	1.3429	0.000407567	1.43094	0.000103251	22.1336	226407
1.0252	-0.00112553	1.34997	-0.00010009	1.44777	-7.076e-05	21.9555	222743	1.0312	-0.000236415	1.34997	0.000288232	1.44777	-0.000138064	24.952	117776	1.00239	-0.00260348	1.35973	-0.000146946	1.44777	-3.85924e-06	22.2514	213977	1.00757	-8.47139e-05	1.35973	0.000668921	1.44777	1.92982e-05	25.248	117325	1.0039	0.00217137	1.35973	0.000964742	1.44777	0.000228158	24.8608	127212	1.01125	-0.00165282	1.35973	0.000425146	1.44777	0.000104015	22.1504	226067
1.04099	-0.00112264	1.36681	-9.28544e-05	1.46461	-7.08762e-05	21.9723	222531	1.04699	-0.000227339	1.36681	0.000299006	1.46461	-0.000139264	24.9689	117840	1.01818	-0.00261525	1.37656	-0.000191566	1.46461	-4.07952e-06	22.2683	213424	1.02336	-8.29431e-05	1.37656	0.000642059	1.46461	1.85459e-05	25.2648	117079	1.01969	0.00216899	1.37656	0.000924078	1.46461	0.000226075	24.8776	127072	1.02704	-0.00165339	1.37656	0.00045446	1.46461	0.00010485	22.1672	225829
1.05678	-0.00110482	1.38364	-8.66437e-05	1.48144	-7.09268e-05	21.9891	222208	1.06278	-0.00022089	1.38364	0.000300126	1.48144	-0.00014017	24.9857	117907	1.03397	-0.00262701	1.3934	-0.000223034	1.48144	-4.23599e-06	22.2851	213060	1.03915	-8.503e-05	1.3934	0.00060197	1.48144	1.7889e-05	25.2816	116991	1.03548	0.00216662	1.3934	0.000902149	1.48144	0.000224305	24.8944	126956	1.04283	-0.00165395	1.3934	0.000478172	1.48144	0.0001055	22.1841	225592
1.07257	-0.00108832	1.40048	-8.13234e-05	1.49828	-7.0923e-05	22.006	221928	1.07857	-0.000226826	1.40048	0.000336438	1.49828	-0.000140927	25.0025	117908	1.04976	-0.00265578	1.41023	-0.000215605	1.49828	-4.62428e-06	22.3019	212775	1.05494	-8.71168e-05	1.41023	0.000659341	1.49828	1.72762e-05	25.2985	116846	1.05127	0.002103	1.41023	0.000882226	1.49828	0.000223179	24.9113	126652	1.05862	-0.00167662	1.41023	0.000495828	1.49828	0.000105854	22.2009	225155
1.08836	-0.00108383	1.41731	-7.74329e-05	1.51511	-7.0983e-05	22.0228	221646	1.09436	-0.000232763	1.41731	0.000370522	1.51511	-0.000141556	25.0194	117976	1.06555	-0.00266732	1.42707	-0.000194549	1.51511	-5.42808e-06	22.3188	212662	1.07073	-8.31503e-05	1.42707	0.000737458	1.51511	1.66845e-05	25.3153	116510	1.06706	0.00214738	1.42707	0.000862123	1.51511	0.000222587	24.9281	126283	1.07441	-0.00163882	1.42707	0.00049883	1.51511	0.000105908	22.2177	224684
1.10415	-0.00108209	1.43415	-7.42828e-05	1.53195	-7.11005e-05	22.0396	221372	1.11015	-0.000239162	1.43415	0.000401285	1.53194	-0.000141586	25.0362	118013	1.08134	-0.0027143	1.4439	-0.000184564	1.53195	-6.62766e-06	22.3356	212469	1.08652	-8.25316e-05	1.4439	0.000828873	1.53194	1.61051e-05	25.3321	116183	1.08285	0.00214391	1.4439	0.000833413	1.53194	0.000222286	24.9449	126290	1.0902	-0.00164316	1.4439	0.00048555	1.53194	0.000105655	22.2346	224526
1.11995	-0.00108807	1.45098	-7.18435e-05	1.54878	-7.13999e-05	22.0565	220987	1.12594	-0.000197882	1.45098	0.000429118	1.54878	-0.000141543	25.053	118007	1.09713	-0.00271516	1.46074	-0.000186566	1.54878	-7.96841e-06	22.3524	211919	1.10231	-8.19129e-05	1.46074	0.000895093	1.54878	1.55095e-05	25.349	116016	1.09864	0.00214044	1.46074	0.000848193	1.54878	0.000222097	24.9618	126261	1.10599	-0.00164751	1.46074	0.000437608	1.54878	0.000105026	22.2514	224399
1.13574	-0.00109404	1.46782	-8.01591e-05	1.56561	-7.27103e-05	22.0733	220739	1.14173	-0.000193071	1.46782	0.000445965	1.56561	-0.000141441	25.0699	118056	1.11292	-0.00271603	1.47757	-0.000214711	1.56561	-9.14872e-06	22.3693	211292	1.1181	-8.53988e-05	1.47757	0.000933694	1.56561	1.48598e-05	25.3658	115948	1.11443	0.00212209	1.47757	0.000894352	1.56561	0.00022186	24.9786	126132	1.12178	-0.0017195	1.47757	0.000415591	1.56561	0.000104026	22.2682	223713
1.15153	-0.0010828	1.48465	-8.64112e-05	1.58245	-7.37678e-05	22.0902	220426	1.15752	-0.000192281	1.48465	0.000453257	1.58245	-0.00014045	25.0867	118044	1.1287	-0.00272152	1.49441	-0.000241233	1.58245	-9.99719e-06	22.3861	210753	1.13389	-0.000101969	1.49441	0.000910671	1.58245	1.41672e-05	25.3826	115836	1.13022	0.00210158	1.49441	0.000937062	1.58245	0.00022133	24.9954	125737	1.13757	-0.00165292	1.49441	0.000394981	1.58245	0.000102813	22.2851	223520
1.16732	-0.00107728	1.50149	-9.27393e-05	1.59928	-7.46823e-05	22.107	219949	1.17331	-0.000191491	1.50149	0.000443264	1.59928	-0.000139162	25.1035	117981	1.14449	-0.00270074	1.51124	-0.000255437	1.59928	-1.04204e-05	22.4029	210362	1.14968	-0.00013969	1.51124	0.00089342	1.59928	1.35339e-05	25.3995	115657	1.14601	0.00208065	1.51124	0.000947504	1.59928	0.000220261	25.0123	125129	1.15336	-0.00159702	1.51124	0.000370095	1.59928	0.000101572	22.3019	222996
1.18311	-0.00107397	1.51832	-9.91076e-05	1.61612	-7.59343e-05	22.1238	219497	1.1891	-0.000182231	1.51832	0.000421567	1.61612	-0.000138716	25.1204	117990	1.16028	-0.00267914	1.52808	-0.000264379	1.61612	-1.03328e-05	22.4198	210134	1.16547	-0.000114415	1.52808	0.000877191	1.61612	1.30721e-05	25.4163	115536	1.1618	0.0021038	1.52808	0.000933516	1.61612	0.000218668	25.0291	124734	1.16915	-0.00159126	1.52808	0.000306588	1.61612	0.000100451	22.3188	222705
1.1989	-0.00107067	1.53515	-0.000101862	1.63295	-7.74882e-05	22.1407	218838	1.20489	-0.000183524	1.53515	0.000402044	1.63295	-0.000139024	25.1372	118034	1.17607	-0.00267184	1.54491	-0.000267997	1.63295	-9.77421e-06	22.4366	209953	1.18126	-8.49448e-05	1.54491	0.000861433	1.63295	1.27389e-05	25.4331	115410	1.17759	0.00211487	1.54491	0.000930238	1.63295	0.000216853	25.046	124580	1.18494	-0.00158749	1.54491	0.000271641	1.63295	9.96338e-05	22.3356	222185
1.21469	-0.00105337	1.55199	-0.000103029	1.64979	-7.92435e-05	22.1575	218123	1.22068	-0.000184817	1.55199	0.000384395	1.64979	-0.000139804	25.154	118017	1.19186	-0.00267934	1.56174	-0.000262049	1.64979	-9.0201e-06	22.4534	209724	1.19705	-7.06789e-05	1.56174	0.000844755	1.64979	1.23305e-05	25.45	115286	1.19338	0.00211064	1.56174	0.000967967	1.64979	0.000215238	25.0628	124571	1.20073	-0.00158472	1.56174	0.000248065	1.64979	9.92681e-05	22.3524	221385
1.23048	-0.00105324	1.56882	-0.000104426	1.66662	-8.00406e-05	22.1743	217664	1.23647	-0.000190944	1.56882	0.000367298	1.66662	-0.000140673	25.1709	118031	1.20765	-0.00268683	1.57858	-0.000255613	1.66662	-8.46225e-06	22.4703	209373	1.21284	-7.03939e-05	1.57858	0.000838694	1.66662	1.17092e-05	25.4668	115036	1.20917	0.00210641	1.57858	0.00104088	1.66662	0.000214278	25.0796	124585	1.21652	-0.00158195	1.57858	0.00024579	1.66662	9.92258e-05	22.3693	221036
1.24627	-0.00105312	1.58566	-0.000106019	1.68346	-7.9673e-05	22.1912	217405	1.25226	-0.000210269	1.58566	0.000342189	1.68346	-0.000142501	25.1877	118093	1.22344	-0.00269129	1.59541	-0.000245354	1.68346	-8.40081e-06	22.4871	209303	1.22863	-7.01089e-05	1.59541	0.000833378	1.68346	1.09672e-05	25.4836	115054	1.22496	0.00208958	1.59541	0.00110808	1.68346	0.000214263	25.0965	124675	1.23231	-0.00157868	1.59541	0.000247088	1.68346	9.91393e-05	22.3861	220638
1.26206	-0.00105991	1.60249	-0.000107714	1.70029	-7.90322e-05	22.208	217098	1.26805	-0.000187865	1.60249	0.000330781	1.70029	-0.000145932	25.2045	118072	1.23923	-0.00269575	1.61225	-0.000231243	1.70029	-8.90628e-06	22.5039	208961	1.24442	-7.18675e-05	1.61225	0.000823285	1.70029	1.03058e-05	25.5005	114974	1.24075	0.00208841	1.61225	0.00111475	1.70029	0.000215157	25.1133	124908	1.2481	-0.00160283	1.61225	0.000255644	1.70029	9.87249e-05	22.4029	220187
1.27785	-0.00108085	1.61933	-0.000109518	1.71713	-7.85854e-05	22.2248	216927	1.28384	-0.000177611	1.61933	0.000325324	1.71712	-0.000149546	25.2214	118088	1.25502	-0.00270076	1.62908	-0.000210672	1.71713	-9.77871e-06	22.5208	208509	1.26021	-7.3626e-05	1.62908	0.000772451	1.71712	9.80637e-06	25.5173	114740	1.25654	0.00208724	1.62908	0.00107489	1.71712	0.000216704	25.1301	125043	1.26389	-0.00162697	1.62908	0.000297369	1.71712	9.80487e-05	22.4198	219219
1.29364	-0.00107723	1.63616	-0.000114544	1.73396	-7.83143e-05	22.2417	216610	1.29963	-0.000167356	1.63616	0.000325004	1.73396	-0.000151321	25.2382	118116	1.27081	-0.00275035	1.64592	-0.000192748	1.73396	-1.07087e-05	22.5376	207835	1.276	-9.50795e-05	1.64592	0.000735936	1.73396	9.40838e-06	25.5342	114579	1.27233	0.0020782	1.64592	0.0010438	1.73396	0.000218559	25.147	124892	1.27968	-0.00160244	1.64592	0.000323402	1.73396	9.75281e-05	22.4366	218822
1.30943	-0.00105561	1.653	-0.000116732	1.75079	-7.86574e-05	22.2585	216144	1.31542	-0.000163786	1.653	0.000327991	1.75079	-0.00015204	25.255	118062	1.2866	-0.0027785	1.66275	-0.000179031	1.75079	-1.15276e-05	22.5544	207020	1.29179	-0.00013429	1.66275	0.00073544	1.75079	9.06069e-06	25.551	114470	1.28812	0.00205642	1.66275	0.00104757	1.75079	0.000220347	25.1638	124717	1.29547	-0.00157893	1.66275	0.000334498	1.75079	9.75853e-05	22.4534	218804
1.32522	-0.00105264	1.66983	-0.000116461	1.76763	-8.02794e-05	22.2753	215764	1.33121	-0.000160217	1.66983	0.000333808	1.76763	-0.000152521	25.2719	118065	1.30239	-0.00272387	1.67959	-0.000170554	1.76763	-1.22357e-05	22.5713	206578	1.30758	-9.83771e-05	1.67959	0.000763499	1.76763	8.78883e-06	25.5678	114387	1.30391	0.00205702	1.67959	0.00113144	1.76763	0.00022179	25.1806	124697	1.31126	-0.00157072	1.67959	0.000325533	1.76763	9.83387e-05	22.4703	218410
1.34101	-0.00105153	1.68667	-0.000113369	1.78446	-8.28987e-05	22.2922	215355	1.347	-0.000159533	1.68667	0.000337979	1.78446	-0.000152801	25.2887	118066	1.31818	-0.00270667	1.69642	-0.000176301	1.78446	-1.28548e-05	22.5881	206233	1.32337	-3.74182e-05	1.69642	0.000768915	1.78446	8.62119e-06	25.5847	114237	1.3197	0.00205762	1.69642	0.00118822	1.78446	0.000222798	25.1975	124564	1.32705	-0.00156251	1.69642	0.000328408	1.78446	9.96101e-05	22.4871	217555
1.3568	-0.00105042	1.7035	-0.000111202	1.8013	-8.52999e-05	22.309	214873	1.36279	-0.000127071	1.7035	0.000340669	1.8013	-0.000152982	25.3055	118038	1.33397	-0.00269894	1.71326	-0.000172267	1.8013	-1.3363e-05	22.6049	205692	1.33916	-1.74879e-05	1.71326	0.000751806	1.8013	8.51837e-06	25.6015	114097	1.33549	0.00203058	1.71326	0.00121936	1.8013	0.000223438	25.2143	124715	1.34284	-0.00155798	1.71326	0.000371824	1.8013	0.000101035	22.5039	216647
1.37259	-0.00105093	1.72033	-0.000109861	1.81813	-8.70107e-05	22.3258	214601	1.37858	-0.00012098	1.72033	0.00033333	1.81813	-0.000153225	25.3224	117954	1.34976	-0.00269885	1.73009	-0.00016089	1.81813	-1.37515e-05	22.6218	205107	1.35495	2.44235e-06	1.73009	0.000695798	1.81813	8.38636e-06	25.6183	113963	1.35128	0.00199721	1.73009	0.00121429	1.81813	0.000223749	25.2311	125193	1.35864	-0.00155478	1.73009	0.000408193	1.81813	0.000102189	22.5208	216131
1.38838	-0.00104703	1.73717	-0.000113158	1.83497	-8.79648e-05	22.3427	214275	1.39437	-0.000118508	1.73717	0.00031498	1.83497	-0.000153524	25.3392	117928	1.36555	-0.00269876	1.74693	-0.000151964	1.83497	-1.40346e-05	22.6386	204628	1.37074	4.03032e-06	1.74692	0.000634617	1.83497	8.12212e-06	25.6352	113927	1.36707	0.00196384	1.74692	0.00119989	1.83497	0.000223522	25.248	125865	1.37443	-0.00155158	1.74692	0.00043616	1.83497	0.000102714	22.5376	215598
1.40417	-0.00105531	1.754	-0.000120523	1.8518	-8.83251e-05	22.3595	213973	1.41016	-0.000116036	1.754	0.000306642	1.8518	-0.000154019	25.3561	117864	1.38134	-0.00269747	1.76376	-0.000145691	1.8518	-1.41677e-05	22.6554	204377	1.38653	4.67354e-06	1.76376	0.00058321	1.8518	7.66601e-06	25.652	113756	1.38286	0.00194687	1.76376	0.00118076	1.8518	0.000222392	25.2648	126627	1.39022	-0.0015538	1.76376	0.00043914	1.8518	0.000102418	22.5544	215533
1.41996	-0.00106358	1.77084	-0.000124161	1.86864	-8.80935e-05	22.3763	213654	1.42595	-0.000115266	1.77084	0.000302143	1.86864	-0.000155547	25.3729	117814	1.39713	-0.00269619	1.78059	-0.000146603	1.86864	-1.40577e-05	22.6723	204415	1.40232	5.31676e-06	1.78059	0.000543829	1.86864	7.07341e-06	25.6688	113949	1.39865	0.00202452	1.78059	0.00119163	1.86864	0.000220285	25.2816	127016	1.40601	-0.00155601	1.78059	0.00043181	1.86864	0.000101416	22.5713	215361
1.43575	-0.00104814	1.78767	-0.000126412	1.88547	-8.67748e-05	22.3932	213282	1.44174	-0.00011505	1.78767	0.000301008	1.88547	-0.000156944	25.3897	117778	1.41292	-0.00270211	1.79743	-0.000158865	1.88547	-1.37196e-05	22.6891	204327	1.41811	1.71782e-06	1.79743	0.000544985	1.88547	6.5107e-06	25.6857	114157	1.41444	0.0020284	1.79743	0.00121489	1.88547	0.000217618	25.2985	127028	1.4218	-0.00159689	1.79743	0.00048928	1.88547	0.000100165	22.5881	214551
1.45154	-0.00103993	1.80451	-0.000127402	1.90231	-8.54896e-05	22.41	212824	1.45753	-0.000118609	1.80451	0.000309386	1.9023	-0.000158114	25.4066	117556	1.42871	-0.00275252	1.81426	-0.000176168	1.90231	-1.33049e-05	22.706	204004	1.4339	-3.15476e-05	1.81426	0.000594912	1.9023	6.14404e-06	25.7025	114089	1.43023	0.0020274	1.81426	0.00123582	1.9023	0.000214946	25.3153	127135	1.43759	-0.00158195	1.81426	0.00055122	1.9023	9.91742e-05	24.5072	148375
1.46733	-0.00103172	1.82134	-0.000118809	1.91914	-8.43215e-05	22.4268	212380	1.47332	-0.000122168	1.82134	0.000312417	1.91914	-0.000159449	25.4234	117353	1.4445	-0.00275084	1.8311	-0.000197146	1.91914	-1.2937e-05	22.7228	203931	1.44969	-1.46114e-05	1.8311	0.000660821	1.91914	6.061e-06	25.7193	114014	1.44602	0.0020264	1.8311	0.00123704	1.91914	0.00021259	25.3321	127267	1.45338	-0.00153836	1.8311	0.000583862	1.91914	9.8699e-05	24.5241	147650
1.48312	-0.00102981	1.83818	-0.000104693	1.93597	-8.38874e-05	22.4437	211996	1.48911	-0.000136232	1.83818	0.000310783	1.93597	-0.000160933	25.4402	117304	1.46029	-0.00272753	1.84793	-0.000203137	1.93597	-1.26372e-05	22.7396	203972	1.46548	-3.08943e-06	1.84793	0.000721971	1.93597	6.31951e-06	25.7362	113959	1.46181	0.00199242	1.84793	0.00122265	1.93597	0.00021061	25.349	127218	1.46917	-0.00152357	1.84793	0.000586526	1.93597	9.87325e-05	24.5409	146764
1.49891	-0.00103413	1.85501	-9.00485e-05	1.95281	-8.41051e-05	22.4605	211570	1.5049	-0.000122945	1.85501	0.000299358	1.95281	-0.000163276	25.4571	117223	1.47608	-0.00271896	1.86477	-0.000209664	1.95281	-1.23917e-05	22.7565	203633	1.48127	-1.54705e-06	1.86477	0.000764999	1.95281	6.97686e-06	25.753	114006	1.4776	0.00195345	1.86477	0.00120645	1.95281	0.000208982	25.3658	127288	1.48496	-0.0015074	1.86477	0.000529091	1.95281	9.9166e-05	24.5577	145672
1.5147	-0.00103845	1.87185	-7.77775e-05	1.96964	-8.48239e-05	22.4773	211058	1.52069	-0.0001147	1.87185	0.000291436	1.96964	-0.000164961	25.4739	117286	1.49187	-0.00271588	1.8816	-0.00021706	1.96964	-1.22002e-05	22.7733	203170	1.49706	-1.1181e-06	1.8816	0.000791306	1.96964	7.94167e-06	25.7698	114042	1.49339	0.0019404	1.8816	0.00118844	1.96964	0.000207665	25.3826	127249	1.50075	-0.00149122	1.8816	0.000442257	1.96964	9.98743e-05	24.5746	144213
1.53049	-0.00103396	1.88868	-6.76072e-05	1.98648	-8.51874e-05	22.4942	210718	1.53648	-0.000113101	1.88868	0.000285252	1.98648	-0.000164253	25.4907	117262	1.50766	-0.002705	1.89844	-0.000228083	1.98648	-1.20763e-05	22.7901	202993	1.51285	-6.89159e-07	1.89844	0.000795835	1.98648	8.8571e-06	25.7867	113775	1.50918	0.00195219	1.89844	0.0011669	1.98648	0.00020652	25.3995	126781	1.51654	-0.00148638	1.89844	0.000393502	1.98648	0.000100796	24.5914	144050
1.54628	-0.00103262	1.90551	-6.62744e-05	2.00331	-8.54198e-05	22.511	210365	1.55227	-0.000111503	1.90551	0.000280567	2.00331	-0.000162723	25.5076	117209	1.52345	-0.00269973	1.91527	-0.000239975	2.00331	-1.20589e-05			1.52864	3.17477e-05	1.91527	0.000789438	2.00331	9.24971e-06	25.8035	113345	1.52497	0.00195787	1.91527	0.0011432	2.00331	0.000205334	25.4163	126319	1.53233	-0.00147082	1.91527	0.000355705	2.00331	0.000102027	24.6083	145450
1.56207	-0.00103175	1.92235	-6.5994e-05	2.02015	-8.55389e-05	22.5279	210096	1.56806	-0.00011081	1.92235	0.0002766	2.02015	-0.000161488	25.5244	117045	1.53924	-0.00269961	1.93211	-0.000251427	2.02015	-1.2219e-05			1.54443	8.85064e-05	1.9321	0.000804592	2.02015	8.84014e-06	25.8203	113190	1.54076	0.00195741	1.9321	0.00111636	2.02015	0.000203986	25.4331	126165	1.54812	-0.00146719	1.9321	0.00032213	2.02015	0.000103718	24.6251	146766
1.57786	-0.00103087	1.93918	-7.00328e-05	2.03698	-8.54277e-05	22.5447	209850	1.58385	-0.000102204	1.93918	0.000270263	2.03698	-0.000160525	25.5412	116978	1.55503	-0.00269949	1.94894	-0.000252983	2.03698	-1.26102e-05			1.56022	8.02859e-05	1.94894	0.000829304	2.03698	7.75576e-06	25.8372	113317	1.55655	0.00195695	1.94894	0.00107906	2.03698	0.000202515	25.45	126108	1.56391	-0.00148148	1.94894	0.000295654	2.03698	0.000105822	24.6419	147764
1.59365	-0.00101926	1.95602	-7.78352e-05	2.05382	-8.52454e-05	22.5615	209531	1.59964	-9.52366e-05	1.95602	0.000261935	2.05382	-0.0001623	25.5581	116914	1.57082	-0.00280258	1.96577	-0.000244459	2.05382	-1.31729e-05			1.57601	7.20655e-05	1.96577	0.000831013	2.05382	6.42888e-06	25.854	113435	1.57234	0.0018907	1.96577	0.00104797	2.05382	0.000200984	25.4668	126133	1.5797	-0.00149576	1.96577	0.000301073	2.05382	0.000108051	24.6588	147855
1.60944	-0.00101515	1.97285	-9.34533e-05	2.07065	-8.50869e-05	22.5784	209044	1.61543	-9.4995e-05	1.97285	0.000259622	2.07065	-0.000163722	25.5749	116829	1.58661	-0.00282757	1.98261	-0.000227239	2.07065	-1.37415e-05			1.5918	3.4887e-05	1.98261	0.00080974	2.07065	5.2363e-06	25.8708	113504	1.58813	0.00190749	1.98261	0.00101595	2.07065	0.000199328	25.4836	126190	1.59549	-0.00146825	1.98261	0.000323068	2.07065	0.000110055	24.6756	146462
1.62523	-0.00101478	1.98969	-0.000101037	2.08749	-8.49513e-05	22.5952	208794	1.63122	-0.000100823	1.98969	0.000259247	2.08748	-0.000164421	25.5917	116801	1.6024	-0.00276039	1.99944	-0.000203395	2.08749	-1.42051e-05			1.60759	4.81462e-05	1.99944	0.000747751	2.08748	4.27804e-06	25.8877	113681	1.60392	0.00191656	1.99944	0.000984715	2.08748	0.000197463	25.5005	125984	1.61128	-0.00146805	1.99944	0.000340124	2.08748	0.00011155	24.6924	147066
1.64102	-0.00101441	2.00652	-9.55009e-05	2.10432	-8.54243e-05	22.612	208525	1.64701	-0.00010665	2.00652	0.000260547	2.10432	-0.000165263	25.6086	116727	1.61819	-0.00274157	2.01628	-0.000178093	2.10432	-1.45891e-05			1.62338	5.19733e-05	2.01628	0.000680859	2.10432	3.47675e-06	25.9045	113945	1.61971	0.0019122	2.01628	0.000965883	2.10432	0.000195628	25.5173	125776	1.62707	-0.00146785	2.01628	0.000350247	2.10432	0.000112366	24.7093	147340
1.65681	-0.00103324	2.02336	-8.9137e-05	2.12115	-8.62641e-05	22.6289	208229	1.6628	-8.70363e-05	2.02336	0.000263975	2.12115	-0.00016624	25.6254	116685	1.63398	-0.00273219	2.03311	-0.000150869	2.12115	-1.49731e-05			1.63917	5.58004e-05	2.03311	0.000642084	2.12115	2.73526e-06	25.9213	113777	1.6355	0.00190784	2.03311	0.000949868	2.12115	0.000194479	25.5342	125443	1.64286	-0.00148508	2.03311	0.000339047	2.12115	0.000112503	24.7261	147119
1.6726	-0.00103361	2.04019	-8.16842e-05	2.13799	-8.64439e-05	22.6457	208041	1.67859	-7.86197e-05	2.04019	0.000269256	2.13799	-0.000167808	25.6422	116638	1.64977	-0.00272281	2.04995	-0.000118579	2.13799	-1.54343e-05			1.65496	6.33885e-05	2.04995	0.000636731	2.13799	2.00431e-06	25.9382	113947	1.65129	0.00189005	2.04995	0.000938595	2.13799	0.000194566	25.551	125365	1.65865	-0.00148879	2.04995	0.000352062	2.13799	0.000112081	24.7429	145451
1.68839	-0.00103629	2.05703	-7.47692e-05	2.15482	-8.66758e-05	22.6625	207818	1.69438	-8.86866e-05	2.05703	0.000278254	2.15482	-0.000168674	25.6591	116586	1.66556	-0.00271792	2.06678	-9.55891e-05	2.15482	-1.60829e-05			1.67075	8.44818e-05	2.06678	0.000638616	2.15482	1.2992e-06	25.955	114335	1.66708	0.00188769	2.06678	0.000946449	2.15482	0.000195803	25.5678	125591	1.67444	-0.00147376	2.06678	0.000400105	2.15482	0.000111247	24.7598	142764
1.70418	-0.00103503	2.07386	-7.46121e-05	2.17166	-8.69619e-05	22.6794	207580	1.71017	-9.87535e-05	2.07386	0.000285834	2.17166	-0.000167622	25.6759	116480	1.68135	-0.00271304	2.08362	-8.13614e-05	2.17166	-1.71203e-05			1.68654	0.000101612	2.08362	0.000646079	2.17166	7.03296e-07	25.9719	114631	1.68287	0.00188534	2.08362	0.000947549	2.17166	0.000197566	25.5847	126256	1.69023	-0.00148094	2.08362	0.000424798	2.17166	0.000110212	24.7766	140789
1.71997	-0.00103732	2.09069	-8.02475e-05	2.18849	-8.75803e-05	22.6962	207372	1.72596	-9.99273e-05	2.0907	0.000292106	2.18849	-0.000166609	25.6927	116440	1.69714	-0.00271337	2.10045	-7.94943e-05	2.18849	-1.87617e-05			1.70233	0.000126748	2.10045	0.000655661	2.18849	3.80559e-07	25.9887	114351	1.69866	0.00187644	2.10045	0.000941806	2.18849	0.000199181	25.6015	126960	1.70602	-0.00148812	2.10045	0.000426862	2.18849	0.000109271	24.7934	142228
1.73576	-0.00103962	2.10753	-8.36102e-05	2.20533	-8.78024e-05	22.713	207051	1.74175	-8.15683e-05	2.10753	0.000285609	2.20533	-0.000165873	25.7096	116394	1.71293	-0.00271371	2.11729	-8.4331e-05	2.20533	-2.09213e-05			1.71812	0.000130764	2.11728	0.000687855	2.20533	5.04763e-07			1.71445	0.00186754	2.11728	0.000925885	2.20533	0.000200244	25.6183	127642	1.72181	-0.00151632	2.11728	0.000391825	2.20533	0.000108561	24.8103	143993
1.75155	-0.00104238	2.12436	-8.72494e-05	2.22216	-8.79049e-05	22.7299	206859	1.75754	-7.52118e-05	2.12436	0.000284074	2.22216	-0.000165382	25.7264	116353	1.72872	-0.00273278	2.13412	-0.000106868	2.22216	-2.30762e-05			1.73391	0.000131729	2.13412	0.000725818	2.22216	1.08959e-06			1.73024	0.00181001	2.13412	0.000928851	2.22216	0.000200675	25.6352	128401	1.7376	-0.00149697	2.13412	0.000333725	2.22216	0.000107866	24.8271	143901
1.76734	-0.000994091	2.1412	-9.10881e-05	2.239	-8.81374e-05	22.7467	206862	1.77333	-9.04052e-05	2.1412	0.00028333	2.239	-0.000164784	25.7432	116375	1.74451	-0.00275805	2.15095	-0.000123913	2.239	-2.46909e-05			1.7497	0.000132694	2.15095	0.000776745	2.239	1.98879e-06			1.74603	0.00182658	2.15095	0.000950807	2.239	0.000200583	25.652	129580	1.75339	-0.00146958	2.15095	0.000261813	2.239	0.000106791	24.8439	141941
1.78313	-0.000990414	2.15803	-8.94387e-05	2.25583	-8.84868e-05	22.7635	206892	1.78912	-0.000105599	2.15803	0.000277179	2.25583	-0.000164087	25.7601	116370	1.7603	-0.00275825	2.16779	-0.000117667	2.25583	-2.56683e-05			1.76549	0.000132541	2.16779	0.000895278	2.25583	3.10983e-06			1.76182	0.00184884	2.16779	0.00100636	2.25583	0.000200083	25.6688	130814	1.76918	-0.00145678	2.16779	0.000205022	2.25583	0.000105043	24.8608	140414
1.79892	-0.000988371	2.17487	-8.56348e-05	2.27267	-8.83055e-05	22.7804	206507	1.80491	-0.000108688	2.17487	0.000266415	2.27267	-0.00016341	25.7769	116239	1.77609	-0.00275846	2.18462	-0.000112096	2.27267	-2.62305e-05			1.78128	0.000132388	2.18462	0.00102324	2.27267	4.49336e-06			1.77761	0.00184801	2.18462	0.00106201	2.27267	0.00019921	25.6857	131816	1.78497	-0.00146663	2.18462	0.00017974	2.27267	0.000102662	24.8776	138990
1.81471	-0.00100572	2.1917	-8.39794e-05	2.2895	-8.66916e-05	22.7972	206219	1.8207	-9.40272e-05	2.1917	0.000260255	2.2895	-0.000162163	25.7938	116329	1.79188	-0.00276915	2.20146	-0.00010453	2.2895	-2.65394e-05			1.79707	0.000127587	2.20146	0.00114088	2.2895	6.1439e-06			1.7934	0.00184717	2.20146	0.0010983	2.2895	0.000197973	25.7025	132750	1.80076	-0.00147648	2.20146	0.000162829	2.2895	0.000100148	24.8944	136923
1.8305	-0.00102308	2.20854	-8.4169e-05	2.30633	-8.54106e-05	22.814	205957	1.83649	-8.76557e-05	2.20854	0.000255639	2.30633	-0.000160461	25.8106	116326	1.80767	-0.00275689	2.21829	-7.71801e-05	2.30633	-2.65406e-05			1.81286	0.000122785	2.21829	0.00124305	2.30633	7.89821e-06			1.80919	0.00183924	2.21829	0.00111282	2.30633	0.000196488	25.7193	133143	1.81655	-0.00146517	2.21829	0.000159108	2.30633	9.81793e-05	24.9113	136367
1.84629	-0.00102515	2.22537	-8.32987e-05	2.32317	-8.44423e-05	22.8309	205669	1.85228	-8.60682e-05	2.22537	0.000252369	2.32317	-0.000158616	25.8274	116320	1.82346	-0.00270643	2.23513	-5.33634e-05	2.32317	-2.60388e-05			1.82865	9.99535e-05	2.23513	0.00132483	2.32317	9.4842e-06			1.82498	0.00182642	2.23513	0.00108088	2.32317	0.000195059	25.7362	133144	1.83234	-0.00146198	2.23513	0.000207701	2.32317	9.71183e-05	24.9281	136479
1.86208	-0.00103052	2.24221	-8.44373e-05	2.34	-8.39804e-05	22.8477	205606	1.86807	-8.7513e-05	2.24221	0.000253793	2.34	-0.000157244	25.8443	116290	1.83925	-0.00270305	2.25196	-5.26542e-05	2.34	-2.49144e-05			1.84444	0.000111396	2.25196	0.00138849	2.34	1.05755e-05			1.84077	0.00180936	2.25196	0.00109362	2.34	0.000194012	25.753	133776	1.84813	-0.00145181	2.25196	0.00025473	2.34	9.6829e-05	24.9449	137176
1.87787	-0.00103589	2.25904	-8.73047e-05	2.35684	-8.47187e-05	22.8645	205526	1.88386	-8.89579e-05	2.25904	0.00025443	2.35684	-0.000156295	25.8611	116353	1.85504	-0.00270454	2.2688	-7.16942e-05	2.35684	-2.3309e-05			1.86023	0.00019055	2.2688	0.00142712	2.35684	1.08332e-05			1.85656	0.00180133	2.2688	0.00110677	2.35684	0.000193404	25.7698	134958	1.86392	-0.00145505	2.2688	0.00027594	2.35684	9.68949e-05	24.9618	138568
1.89366	-0.00103257	2.27588	-9.06266e-05	2.37367	-8.62414e-05	22.8814	205456	1.89965	-7.39443e-05	2.27588	0.000254398	2.37367	-0.000156103	25.8779	116344	1.87083	-0.00270602	2.28563	-0.000103298	2.37367	-2.15322e-05			1.87602	0.000200397	2.28563	0.00139558	2.37367	1.01622e-05			1.87235	0.0017933	2.28563	0.00111229	2.37367	0.00019302	25.7867	136347	1.87971	-0.0014583	2.28563	0.000276247	2.37367	9.69166e-05	24.9786	140281
1.90945	-0.0010196	2.29271	-9.43621e-05	2.39051	-8.80364e-05	22.8982	205379	1.91544	-6.73236e-05	2.29271	0.000255006	2.39051	-0.00015604	25.8948	116287	1.88662	-0.00276045	2.30247	-0.000127233	2.39051	-1.98689e-05			1.89181	0.000202872	2.30246	0.00128263	2.39051	8.95715e-06			1.88814	0.00177304	2.30246	0.00111017	2.39051	0.000192583			1.8955	-0.00143331	2.30246	0.000270128	2.39051	9.67286e-05	24.9954	143368
1.92524	-0.0010163	2.30954	-0.000101406	2.40734	-8.94721e-05	22.915	205260	1.93123	-6.71286e-05	2.30954	0.000252625	2.40734	-0.000155964	25.9116	116321	1.90241	-0.00274725	2.3193	-0.000140542	2.40734	-1.85787e-05			1.9076	0.000205347	2.3193	0.00116703	2.40734	7.85888e-06			1.90393	0.00175001	2.3193	0.00109004	2.40734	0.000191896			1.91129	-0.00140153	2.3193	0.000257481	2.40734	9.64087e-05	25.0123	146531
1.94103	-0.0010329	2.32638	-0.000106121	2.42418	-9.05852e-05	22.9319	204943	1.94702	-7.01464e-05	2.32638	0.000247714	2.42418	-0.000155874	25.9284	116302	1.9182	-0.0027489	2.33613	-0.000157113	2.42418	-1.79741e-05			1.92339	0.000203351	2.33613	0.00110375	2.42418	7.27229e-06			1.91972	0.00173848	2.33613	0.00103405	2.42418	0.000190982			1.92708	-0.00139265	2.33613	0.000247152	2.42418	9.60542e-05	25.0291	149343
1.95682	-0.0010495	2.34321	-0.000107668	2.44101	-9.13171e-05	22.9487	204657	1.96281	-7.31643e-05	2.34321	0.000248023	2.44101	-0.000154069	25.9453	116327	1.93399	-0.00275056	2.35297	-0.000175213	2.44101	-1.83088e-05			1.93918	0.000201355	2.35297	0.00106936	2.44101	7.21615e-06			1.93551	0.00173914	2.35297	0.000999288	2.44101	0.000190155			1.94287	-0.00140403	2.35297	0.000349508	2.44101	9.56399e-05	25.046	150494
1.97261	-0.00103331	2.36005	-0.000106485	2.45785	-9.15458e-05	22.9656	204563	1.9786	-7.07174e-05	2.36005	0.000244253	2.45785	-0.000152203	25.9621	116442	1.94978	-0.00275904	2.3698	-0.000185743	2.45785	-1.94707e-05			1.95497	0.000190792	2.3698	0.0010405	2.45785	7.50639e-06			1.9513	0.0017398	2.3698	0.000993556	2.45785	0.000189765			1.95866	-0.00141541	2.3698	0.000461655	2.45785	9.51458e-05	25.0628	146773
1.9884	-0.00104033	2.37688	-0.000104938	2.47468	-9.15716e-05	22.9824	204409	1.99439	-5.7731e-05	2.37688	0.000237041	2.47468	-0.000150452	25.9789	116521	1.96557	-0.00277138	2.38664	-0.00019911	2.47468	-2.09341e-05			1.97076	0.000156414	2.38664	0.00101694	2.47468	7.96682e-06			1.96709	0.0017344	2.38664	0.00100042	2.47468	0.000189982			1.97445	-0.00139246	2.38664	0.000539661	2.47468	9.47649e-05	25.0796	144780
2.00419	-0.00104735	2.39372	-0.000103857	2.49152	-9.22724e-05	22.9992	204501	2.01018	-5.98033e-05	2.39372	0.000238526	2.49151	-0.000149617	25.9958	116477	1.98136	-0.00275016	2.40347	-0.000213832	2.49152	-2.21553e-05			1.98655	0.000149605	2.40347	0.00100129	2.49151	8.5054e-06			1.98288	0.00173362	2.40347	0.00101093	2.49151	0.000190846			1.99024	-0.00136493	2.40347	0.000585749	2.49151	9.48577e-05	25.0965	143323
2.01998	-0.00106506	2.41055	-0.000103256	2.50835	-9.35763e-05	23.0161	204428	2.02597	-6.18757e-05	2.41055	0.000241192	2.50835	-0.000149598	26.0126	116475	1.99715	-0.00274201	2.42031	-0.000221369	2.50835	-2.28985e-05			2.00234	0.000150705	2.42031	0.00098909	2.50835	9.10053e-06			1.99867	0.00173284	2.42031	0.00102405	2.50835	0.000192286			2.00603	-0.00135819	2.42031	0.000587648	2.50835	9.55828e-05	25.1133	142641
2.03577	-0.00104996	2.42739	-0.000113822	2.52518	-9.54764e-05	23.0329	204269	2.04176	-8.70954e-05	2.42739	0.000237929	2.52518	-0.000149823	26.0294	116594	2.01294	-0.00275115	2.43714	-0.00022562	2.52518	-2.3213e-05			2.01813	0.00020677	2.43714	0.000982926	2.52518	9.77672e-06			2.01446	0.00172525	2.43714	0.00103514	2.52518	0.000194022			2.02182	-0.001355	2.43714	0.000567533	2.52518	9.66844e-05	25.1301	143437
2.05156	-0.00104803	2.44422	-0.000114054	2.54202	-9.66944e-05	23.0497	204443	2.05755	-6.09383e-05	2.44422	0.00022964	2.54202	-0.000149585	26.0463	116658	2.02873	-0.00276028	2.45398	-0.000227371	2.54202	-2.32558e-05			2.03392	0.000212025	2.45398	0.00100267	2.54202	1.05739e-05			2.03025	0.0016802	2.45398	0.00104345	2.54202	0.000195646			2.03761	-0.00135358	2.45398	0.000551408	2.54202	9.77562e-05	25.147	143529
2.06735	-0.00104889	2.46106	-0.000114607	2.55885	-9.74312e-05	23.0666	204762	2.07334	-5.69626e-05	2.46106	0.000230918	2.55885	-0.000148155	26.0631	116970	2.04452	-0.00279214	2.47081	-0.000226701	2.55885	-2.31304e-05			2.04971	0.00021728	2.47081	0.00101849	2.55885	1.14981e-05			2.04604	0.00170138	2.47081	0.00105294	2.55885	0.000196804			2.0534	-0.00135216	2.47081	0.000535576	2.55885	9.859e-05
2.08314	-0.00104975	2.47789	-0.00011545	2.57569	-9.78616e-05	23.0834	204997	2.08913	-5.6258e-05	2.47789	0.000232053	2.57569	-0.000147067	26.0799	117185	2.06031	-0.00272553	2.48765	-0.000221937	2.57569	-2.28311e-05			2.0655	0.000243284	2.48765	0.00102093	2.57569	1.25158e-05			2.06183	0.00170572	2.48765	0.00114263	2.57569	0.000197362			2.06919	-0.00135649	2.48765	0.000519451	2.57569	9.9224e-05
2.09893	-0.00105608	2.49472	-0.000118607	2.59252	-9.76483e-05	23.1002	204782	2.10492	-5.55533e-05	2.49472	0.000233061	2.59252	-0.000146297	26.0968	117396	2.07609	-0.00269435	2.50448	-0.000214137	2.59252	-2.23243e-05			2.08129	0.000245165	2.50448	0.00101693	2.59252	1.3627e-05			2.07762	0.00170768	2.50448	0.00121486	2.59252	0.00019745			2.08498	-0.00136083	2.50448	0.000498852	2.59252	9.97569e-05
2.11472	-0.00105716	2.51156	-0.000120875	2.60936	-9.7177e-05	23.1171	204533	2.12071	-4.10333e-05	2.51156	0.000234627	2.60936	-0.000146734	26.1136	117661	2.09188	-0.00267823	2.52131	-0.000204104	2.60936	-2.16815e-05			2.09708	0.000236596	2.52131	0.00104656	2.60936	1.48794e-05			2.09341	0.00168678	2.52131	0.00127102	2.60936	0.000197303			2.10077	-0.00139507	2.52131	0.000465513	2.60936	0.000100177
2.13051	-0.00105824	2.52839	-0.000122336	2.62619	-9.66291e-05	23.1339	204362	2.1365	-3.93727e-05	2.52839	0.000234826	2.62619	-0.000147498	26.1304	117934	2.10767	-0.00269056	2.53815	-0.000183876	2.62619	-2.11125e-05			2.11287	0.000228028	2.53815	0.00109156	2.62619	1.62401e-05			2.1092	0.00166588	2.53815	0.0013005	2.62619	0.000197024			2.11656	-0.00142161	2.53815	0.000360665	2.62619	0.000100337
2.1463	-0.00106204	2.54523	-0.000117649	2.64303	-9.60157e-05	23.1507	204252	2.15229	-4.30731e-05	2.54523	0.000233864	2.64303	-0.000148444	26.1473	118185	2.12346	-0.0027029	2.55498	-0.000170396	2.64303	-2.09016e-05			2.12866	0.000219914	2.55498	0.00111976	2.64303	1.75289e-05			2.12499	0.00166537	2.55498	0.00126868	2.64303	0.000196508			2.13235	-0.00137958	2.55498	0.000264136	2.64303	0.000100077
2.16209	-0.00107443	2.56206	-0.000113649	2.65986	-9.52953e-05	23.1676	204312	2.16808	-4.67735e-05	2.56206	0.000234743	2.65986	-0.000149551	26.1641	118332	2.13925	-0.00270511	2.57182	-0.000163348	2.65986	-2.12849e-05			2.14445	0.000221345	2.57182	0.00113141	2.65986	1.85269e-05			2.14078	0.00167624	2.57182	0.0012098	2.65986	0.000195585			2.14814	-0.00137579	2.57182	0.000182537	2.65986	9.94077e-05
2.17788	-0.00107743	2.5789	-0.000110312	2.6767	-9.44082e-05	23.1844	204091	2.18387	-5.42091e-05	2.5789	0.000234317	2.67669	-0.000149684	26.1809	118594	2.15504	-0.00270518	2.58865	-0.0001662	2.6767	-2.22321e-05			2.16024	0.000234941	2.58865	0.00111844	2.67669	1.90901e-05			2.15657	0.00167817	2.58865	0.00115426	2.67669	0.000194252			2.16393	-0.00137396	2.58865	0.000169207	2.67669	9.84962e-05
2.19367	-0.00105342	2.59573	-0.000117154	2.69353	-9.33736e-05	23.2012	203952	2.19966	-2.49443e-05	2.59573	0.000232802	2.69353	-0.000147501	26.1978	118867	2.17083	-0.00270525	2.60549	-0.000171159	2.69353	-2.34059e-05			2.17603	0.000236641	2.60549	0.00112337	2.69353	1.92158e-05			2.17236	0.00167062	2.60549	0.00110576	2.69353	0.000192804			2.17972	-0.00137213	2.60549	0.000174631	2.69353	9.74161e-05
2.20946	-0.00105474	2.61257	-0.000122355	2.71036	-9.17874e-05	23.2181	203773	2.21545	-2.12429e-05	2.61257	0.000235881	2.71036	-0.000145199	26.2146	119182	2.18662	-0.00271242	2.62232	-0.000145126	2.71036	-2.44359e-05			2.19182	0.000238341	2.62232	0.00113215	2.71036	1.90499e-05			2.18815	0.00166306	2.62232	0.00109193	2.71036	0.000191623			2.19551	-0.00138587	2.62232	0.000194182	2.71036	9.60052e-05
2.22525	-0.00105606	2.6294	-0.00012731	2.7272	-8.94122e-05	23.2349	203470	2.23124	-1.67599e-05	2.6294	0.000234978	2.7272	-0.000143019	26.2314	119347	2.20241	-0.00272667	2.63916	-0.0001221	2.7272	-2.51029e-05			2.20761	0.000256185	2.63916	0.00111428	2.7272	1.87434e-05			2.20394	0.00166412	2.63916	0.00107998	2.7272	0.000190823			2.2113	-0.00143541	2.63916	0.000209421	2.7272	9.41313e-05
2.24104	-0.00107008	2.64624	-0.000132031	2.74403	-8.76007e-05	23.2517	203214	2.24703	-1.70977e-05	2.64624	0.000230755	2.74403	-0.000141517	26.2483	119558	2.2182	-0.00270225	2.65599	-0.000118505	2.74403	-2.53115e-05			2.2234	0.00026901	2.65599	0.00107606	2.74403	1.82947e-05			2.21973	0.00166519	2.65599	0.00107131	2.74403	0.000190208			2.22709	-0.00141096	2.65599	0.000216478	2.74403	9.21107e-05
2.25683	-0.00109096	2.66307	-0.000133383	2.76087	-8.62996e-05	23.2686	202836	2.26282	-1.74355e-05	2.66307	0.000242127	2.76087	-0.000140618	26.2651	120158	2.23399	-0.00264223	2.67283	-0.000128826	2.76087	-2.50874e-05			2.23919	0.000269396	2.67283	0.00103843	2.76087	1.75604e-05			2.23552	0.00166214	2.67283	0.00107709	2.76087	0.000189521			2.24288	-0.00140499	2.67283	0.000182887	2.76087	9.05489e-05
2.27262	-0.00107534	2.6799	-0.000133758	2.7777	-8.57377e-05	23.2854	202676	2.27861	-2.99052e-06	2.6799	0.00025326	2.7777	-0.000140684	26.282	120551	2.24978	-0.00262014	2.68966	-0.000128133	2.7777	-2.45249e-05			2.25498	0.000269782	2.68966	0.000978269	2.7777	1.63543e-05			2.25131	0.00166235	2.68966	0.00108306	2.7777	0.000188618			2.25867	-0.00139902	2.68966	0.000131063	2.7777	8.98158e-05
2.28841	-0.00104663	2.69674	-0.000134851	2.79454	-8.553e-05	23.3022	202832	2.2944	-5.01339e-06	2.69674	0.000260512	2.79454	-0.000141199	26.2988	121032	2.26557	-0.00260986	2.7065	-0.000117718	2.79454	-2.3673e-05			2.27077	0.00021874	2.70649	0.000922792	2.79454	1.46082e-05			2.2671	0.00166257	2.70649	0.00108142	2.79454	0.000187536			2.27446	-0.00139485	2.70649	0.000117421	2.79454	8.98675e-05
2.3042	-0.00104053	2.71357	-0.000136555	2.81137	-8.56295e-05	23.3191	203049	2.31019	-7.03626e-06	2.71357	0.000264411	2.81137	-0.000142104	26.3156	121642	2.28136	-0.00260266	2.72333	-0.0001054	2.81137	-2.25639e-05			2.28656	0.000227575	2.72333	0.00086995	2.81137	1.25598e-05			2.28289	0.0016556	2.72333	0.00107219	2.81137	0.000186378			2.29025	-0.00139069	2.72333	0.000131185	2.81137	9.02955e-05
2.31999	-0.00103876	2.73041	-0.000136934	2.82821	-8.67769e-05	23.3359	202921	2.32598	-1.12859e-05	2.73041	0.000264752	2.82821	-0.000143859	26.3325	121945	2.29715	-0.00260009	2.74016	-0.000101303	2.82821	-2.12763e-05			2.30235	0.00022449	2.74016	0.000815559	2.82821	1.07042e-05			2.29868	0.00166787	2.74016	0.00104667	2.82821	0.000185132			2.30604	-0.00139645	2.74016	0.000224799	2.82821	9.04706e-05
2.33578	-0.00105024	2.74724	-0.0001372	2.84504	-8.79672e-05	23.3527	203234	2.34177	-1.53859e-06	2.74724	0.000258709	2.84504	-0.00014441	26.3493	122136	2.31294	-0.00261007	2.757	-0.000105263	2.84504	-1.99003e-05			2.31814	0.000221405	2.757	0.000814209	2.84504	9.41196e-06			2.31447	0.00167194	2.757	0.00100035	2.84504	0.000183716			2.32183	-0.00140222	2.757	0.00031645	2.84504	8.97772e-05
2.35157	-0.00106172	2.76408	-0.000137361	2.86188	-8.86062e-05	23.3696	203648	2.35756	-3.36709e-07	2.76408	0.000237554	2.86187	-0.000144187	26.3661	122442	2.32873	-0.00262005	2.77383	-0.000120708	2.86188	-1.85069e-05			2.33393	0.000191549	2.77383	0.000836152	2.86187	8.65188e-06			2.33026	0.00166534	2.77383	0.000998928	2.86187	0.000182238			2.33762	-0.00142997	2.77383	0.000394703	2.86187	8.79689e-05
2.36736	-0.00106196	2.78091	-0.00013666	2.87871	-8.88471e-05	23.3864	203672	2.37335	-3.07361e-06	2.78091	0.000221758	2.87871	-0.000144021	26.383	122885	2.34452	-0.0026273	2.79067	-0.000123275	2.87871	-1.71869e-05			2.34972	0.000194106	2.79067	0.000851261	2.87871	8.15111e-06			2.34605	0.00165873	2.79067	0.00101227	2.87871	0.000181017			2.35341	-0.00140679	2.79067	0.000450853	2.87871	8.55282e-05
2.38315	-0.0010694	2.79775	-0.000132553	2.89554	-8.87395e-05	23.4032	203630	2.38914	-5.81051e-06	2.79775	0.00020861	2.89554	-0.000143913	26.3998	123596	2.36031	-0.00261351	2.8075	-0.000103837	2.89554	-1.61017e-05			2.36551	0.000229814	2.8075	0.000859667	2.89554	7.73027e-06			2.36183	0.00168036	2.8075	0.00103445	2.89554	0.000180246			2.3692	-0.00138756	2.8075	0.00042093	2.89554	8.33265e-05
2.39894	-0.00107781	2.81458	-0.000128015	2.91238	-8.84084e-05	23.4201	203428	2.40493	7.97183e-06	2.81458	0.000197784	2.91238	-0.000142925	26.4166	124087	2.3761	-0.00260718	2.82434	-9.02634e-05	2.91238	-1.55168e-05			2.3813	0.000292068	2.82434	0.000861152	2.91238	7.48168e-06			2.37762	0.00169093	2.82434	0.00110966	2.91238	0.000179765			2.38499	-0.00138068	2.82434	0.000432133	2.91238	8.17661e-05
2.41473	-0.00109822	2.83142	-0.000124074	2.92921	-8.77866e-05	23.4369	203255	2.42072	1.26007e-05	2.83142	0.000193933	2.92921	-0.000141515	26.4335	124384	2.39189	-0.00260084	2.84117	-8.28547e-05	2.92921	-1.56779e-05			2.39709	0.00028862	2.84117	0.00089059	2.92921	7.64436e-06			2.39341	0.00168337	2.84117	0.00118576	2.92921	0.000179234			2.40078	-0.00138509	2.84117	0.000448159	2.92921	8.05769e-05
2.43052	-0.00109406	2.84825	-0.000121133	2.94605	-8.73299e-05	23.4538	203337	2.43651	2.74892e-06	2.84825	0.000188782	2.94605	-0.000140281	26.4503	124810	2.40768	-0.00254309	2.85801	-8.75289e-05	2.94605	-1.64772e-05			2.41288	0.000285172	2.85801	0.0009017	2.94605	8.23865e-06			2.4092	0.0016758	2.85801	0.00125259	2.94605	0.000178414			2.41657	-0.00138949	2.85801	0.000461089	2.94605	7.93055e-05
2.44631	-0.00108677	2.86508	-0.000119039	2.96288	-8.70235e-05	23.4706	203636	2.4523	-7.10288e-06	2.86508	0.000182562	2.96288	-0.00013921	26.4671	125379	2.42347	-0.00252943	2.87484	-8.48901e-05	2.96288	-1.74177e-05			2.42867	0.000255178	2.87484	0.000894442	2.96288	8.93733e-06			2.42499	0.00166091	2.87484	0.00129122	2.96288	0.000177295			2.43236	-0.00141675	2.87484	0.000475135	2.96288	7.77728e-05
2.4621	-0.00107948	2.88192	-0.000115414	2.97972	-8.70499e-05	23.4874	204191	2.46809	8.08325e-06	2.88192	0.000184022	2.97972	-0.000140273	26.484	126031	2.43926	-0.00251577	2.89168	-4.62788e-05	2.97972	-1.80902e-05			2.44446	0.000183911	2.89167	0.000854539	2.97972	9.3008e-06			2.44078	0.00166087	2.89167	0.00130724	2.97972	0.000176086			2.44815	-0.00140802	2.89167	0.000515805	2.97972	7.62818e-05
2.47789	-0.00107495	2.89875	-0.000106417	2.99655	-8.79679e-05	23.5043	204547	2.48388	8.10492e-06	2.89875	0.000185222	2.99655	-0.000141384			2.45505	-0.0025146	2.90851	-1.30738e-05	2.99655	-1.84758e-05			2.46025	0.000176552	2.90851	0.000812061	2.99655	8.95754e-06			2.45657	0.00164729	2.90851	0.00131821	2.99655	0.000175056			2.46394	-0.00140982	2.90851	0.000546454	2.99655	7.53422e-05
2.49368	-0.0010685	2.91559	-9.64413e-05	3.01339	-8.91299e-05	23.5211	205289	2.49967	8.12659e-06	2.91559	0.000186326	3.01339	-0.000142512			2.47084	-0.00251343	2.92534	-7.89261e-06	3.01339	-1.87417e-05			2.47604	0.000171279	2.92534	0.000795607	3.01339	7.70378e-06			2.47236	0.00162361	2.92534	0.00132233	3.01339	0.000174339			2.47973	-0.00141163	2.92534	0.000566867	3.01339	7.51094e-05
2.50947	-0.00106205	2.93242	-8.85935e-05	3.03022	-8.96406e-05	23.5379	205855	2.51546	7.56381e-06	2.93242	0.000205555	3.03022	-0.000143558			2.48663	-0.00251822	2.94218	-2.39955e-05	3.03022	-1.89683e-05			2.49183	0.000166007	2.94218	0.000785004	3.03022	5.61512e-06			2.48815	0.00163336	2.94218	0.00130136	3.03022	0.0001739			2.49552	-0.00141999	2.94218	0.000568512	3.03022	7.5328e-05
2.52526	-0.00105502	2.94926	-8.26013e-05	3.04706	-8.98252e-05	23.5548	205330	2.53125	1.44757e-05	2.94926	0.000220509	3.04705	-0.00014453			2.50242	-0.00251074	2.95901	-3.52765e-05	3.04706	-1.91153e-05			2.50762	0.000174346	2.95901	0.000751686	3.04705	2.96967e-06			2.50394	0.00163591	2.95901	0.00125995	3.04705	0.000173675			2.51131	-0.00143829	2.95901	0.000570284	3.04705	7.56986e-05
2.54105	-0.00106017	2.96609	-8.06754e-05	3.06389	-8.97268e-05	23.5716	205104	2.54704	1.65698e-05	2.96609	0.0002317	3.06389	-0.000145703			2.51821	-0.00250326	2.97585	-4.51347e-05	3.06389	-1.9171e-05			2.52341	0.000190959	2.97585	0.000703774	3.06389	5.37753e-08			2.51973	0.00163846	2.97585	0.00120022	3.06389	0.000173653			2.5271	-0.00143798	2.97585	0.000564644	3.06389	7.60539e-05
2.55684	-0.00106532	2.98293	-8.37893e-05	3.08072	-8.90954e-05	23.5884	205431	2.56283	1.52279e-05	2.98293	0.000229825	3.08072	-0.000146325			2.534	-0.00249155	2.99268	-5.43179e-05	3.08072	-1.92976e-05			2.5392	0.000202073	2.99268	0.000681338	3.08072	-2.86586e-06			2.53552	0.00163952	2.99268	0.00112549	3.08072	0.000173786			2.54289	-0.00143768	2.99268	0.000551005	3.08072	7.6339e-05
2.57263	-0.00106631	2.99976	-9.27365e-05	3.09756	-8.85646e-05	23.6053	205397	2.57862	1.38859e-05	2.99976	0.000226892	3.09756	-0.000146454			2.54979	-0.00248935	3.00952	-6.72901e-05	3.09756	-1.97787e-05			2.55499	0.000207718	3.00952	0.000666651	3.09756	-5.49612e-06			2.55131	0.00164058	3.00952	0.00107871	3.09756	0.000173938			2.55868	-0.00147769	3.00952	0.000520251	3.09756	7.65845e-05
2.58842	-0.0010673	3.0166	-0.000101537	3.11439	-8.81295e-05	23.6221	205150	2.59441	9.10794e-06	3.0166	0.000223043	3.11439	-0.000145775			2.56558	-0.00248714	3.02635	-8.48182e-05	3.11439	-2.07554e-05			2.57078	0.000204621	3.02635	0.000654253	3.11439	-7.57402e-06			2.5671	0.00159966	3.02635	0.0010332	3.11439	0.000173965			2.57447	-0.00147286	3.02635	0.000493024	3.11439	7.68572e-05
2.60421	-0.0010596	3.03343	-0.000110221	3.13123	-8.7887e-05	23.6389	204573	2.6102	-4.28506e-06	3.03343	0.000219604	3.13123	-0.000143739			2.58137	-0.00246358	3.04319	-0.000114026	3.13123	-2.20386e-05			2.58657	0.000201523	3.04319	0.000641771	3.13123	-9.01614e-06			2.58289	0.00155313	3.04319	0.000993958	3.13123	0.000173842			2.59026	-0.0014739	3.04319	0.000466244	3.13123	7.71506e-05
2.62001	-0.00105838	3.05026	-0.000120148	3.14806	-8.77192e-05	23.6558	204340	2.62599	3.37929e-06	3.05026	0.000213042	3.14806	-0.000140585			2.59716	-0.0024204	3.06002	-0.000130464	3.14806	-2.32697e-05			2.60236	0.000184262	3.06002	0.000624517	3.14806	-9.95745e-06			2.59868	0.00155785	3.06002	0.00100063	3.14806	0.000173711			2.60605	-0.00147495	3.06002	0.000427002	3.14806	7.7366e-05
2.6358	-0.00105715	3.0671	-0.000130365	3.1649	-8.76156e-05	23.6726	204246	2.64178	1.83702e-05	3.0671	0.000203748	3.1649	-0.000137886			2.61295	-0.00240764	3.07686	-9.6531e-05	3.1649	-2.42272e-05			2.61815	0.000169846	3.07685	0.000573561	3.1649	-1.06237e-05			2.61447	0.00155071	3.07685	0.00104281	3.1649	0.000173752			2.62184	-0.00145671	3.07685	0.000442041	3.1649	7.74658e-05
2.65159	-0.00105661	3.08393	-0.00013621	3.18173	-8.77821e-05	23.6894	203751	2.65757	1.91226e-05	3.08393	0.000187719	3.18173	-0.000135603			2.62874	-0.00240247	3.09369	-6.12368e-05	3.18173	-2.48929e-05			2.63394	0.000162942	3.09369	0.000553837	3.18173	-1.12276e-05			2.63026	0.00154358	3.09369	0.00108906	3.18173	0.000173994			2.63763	-0.00146466	3.09369	0.000537994	3.18173	7.75602e-05
2.66738	-0.00105607	3.10077	-0.00013829	3.19857	-8.78955e-05	23.7063	203195	2.67336	1.39404e-05	3.10077	0.000180671	3.19857	-0.00013437			2.64453	-0.0023973	3.11052	-2.99756e-05	3.19857	-2.52798e-05			2.64973	0.000156039	3.11052	0.000586868	3.19857	-1.19441e-05			2.64605	0.00154396	3.11052	0.00112731	3.19857	0.000174306			2.65342	-0.00147261	3.11052	0.000620007	3.19857	7.77818e-05
2.68317	-0.00106877	3.1176	-0.000138803	3.2154	-8.76693e-05	23.7231	202738	2.68915	8.7582e-06	3.1176	0.000176372	3.2154	-0.000134737			2.66032	-0.00238996	3.12736	-7.99803e-06	3.2154	-2.5358e-05			2.66552	0.000151832	3.12736	0.00066049	3.2154	-1.29165e-05			2.66184	0.00154433	3.12736	0.00115759	3.2154	0.000174518			2.66921	-0.00149183	3.12736	0.000685788	3.2154	7.81688e-05
2.69896	-0.00110599	3.13444	-0.000139952	3.23224	-8.7551e-05	23.7399	202483	2.70494	-1.65079e-06	3.13444	0.000174464	3.23223	-0.000134197			2.67611	-0.00238261	3.14419	5.20157e-06	3.23224	-2.51578e-05			2.68131	0.000177164	3.14419	0.000726771	3.23223	-1.41978e-05			2.67763	0.00157828	3.14419	0.00117169	3.23223	0.000174452			2.685	-0.00148426	3.14419	0.000697436	3.23223	7.87151e-05
2.71475	-0.00110129	3.15127	-0.000141694	3.24907	-8.75328e-05	23.7568	202097	2.72073	2.54175e-05	3.15127	0.000176977	3.24907	-0.000133616			2.6919	-0.002391	3.16103	1.73557e-06	3.24907	-2.47997e-05			2.6971	0.000202495	3.16103	0.000770095	3.24907	-1.56372e-05			2.69342	0.00159864	3.16103	0.00116423	3.24907	0.000173905			2.70079	-0.00148317	3.16103	0.000613971	3.24907	7.94591e-05
2.73054	-0.00109946	3.16811	-0.000149758	3.2659	-8.77134e-05	23.7736	201472	2.73652	2.02428e-05	3.16811	0.000174233	3.2659	-0.000133008			2.70769	-0.00239939	3.17786	-3.59725e-05	3.2659	-2.43717e-05			2.71289	0.00020791	3.17786	0.000791515	3.2659	-1.68958e-05			2.70921	0.00160504	3.17786	0.00114813	3.2659	0.000172722			2.71658	-0.00148208	3.17786	0.000537966	3.2659	8.04412e-05
2.74633	-0.00108992	3.18494	-0.00015683	3.28274	-8.78179e-05	23.7904	201188	2.75231	1.50682e-05	3.18494	0.000167056	3.28274	-0.000132411			2.72348	-0.00241968	3.1947	-5.73356e-05	3.28274	-2.38629e-05			2.72868	0.000209517	3.1947	0.000781458	3.28274	-1.76528e-05			2.725	0.00160722	3.1947	0.00112664	3.28274	0.000170954			2.73237	-0.00148821	3.1947	0.000498408	3.28274	8.15396e-05
2.76212	-0.00109106	3.20178	-0.000160188	3.29957	-8.68723e-05	23.8073	201565	2.7681	-7.17053e-06	3.20178	0.000171723	3.29957	-0.000131878			2.73927	-0.00237804	3.21153	-7.14385e-05	3.29957	-2.32456e-05			2.74447	0.000209054	3.21153	0.000768968	3.29957	-1.78393e-05			2.74079	0.0016073	3.21153	0.00110567	3.29957	0.000168848			2.74816	-0.00149433	3.21153	0.000495839	3.29957	8.24635e-05
2.77791	-0.0010922	3.21861	-0.000160296	3.31641	-8.60107e-05	23.8241	202210	2.78389	-2.34337e-05	3.21861	0.000176329	3.31641	-0.000131401			2.75506	-0.00234037	3.22837	-8.6161e-05	3.31641	-2.26034e-05			2.76026	0.000208591	3.22837	0.000751365	3.31641	-1.7675e-05			2.75658	0.00160738	3.22837	0.00108285	3.31641	0.000166589			2.76395	-0.00152447	3.22837	0.000512569	3.31641	8.29395e-05
2.7937	-0.0011058	3.23545	-0.000151565	3.33324	-8.53477e-05	23.8409	202312	2.79968	-2.13686e-05	3.23544	0.000180877	3.33324	-0.000132877			2.77085	-0.00233695	3.2452	-0.000101834	3.33324	-2.21159e-05			2.77605	0.00018953	3.2452	0.000708959	3.33324	-1.74082e-05			2.77237	0.0015571	3.2452	0.00108265	3.33324	0.000164223			2.77974	-0.00154139	3.2452	0.000525442	3.33324	8.28547e-05
2.80949	-0.00108198	3.25228	-0.000142298	3.35008	-8.48603e-05	23.8578	202047	2.81547	3.37287e-06	3.25228	0.000185146	3.35008	-0.000136788			2.78664	-0.00233572	3.26204	-0.000121085	3.35008	-2.19145e-05			2.79184	0.000163102	3.26203	0.000668192	3.35008	-1.69374e-05			2.78816	0.00152069	3.26203	0.00108888	3.35008	0.000161931			2.79553	-0.00156577	3.26203	0.000533718	3.35008	8.22822e-05
2.82528	-0.00107965	3.26911	-0.000139921	3.36691	-8.40462e-05	23.8746	201423	2.83126	2.15837e-05	3.26911	0.000187528	3.36691	-0.000138474			2.80243	-0.00233449	3.27887	-0.000135299	3.36691	-2.19768e-05			2.80763	0.000136674	3.27887	0.000629057	3.36691	-1.57643e-05			2.80395	0.00152091	3.27887	0.00108032	3.36691	0.000160221			2.81132	-0.00156489	3.27887	0.000531112	3.36691	8.1376e-05
2.84107	-0.00108802	3.28595	-0.000143475	3.38375	-8.30296e-05	23.8915	201052	2.84705	2.66616e-05	3.28595	0.000188311	3.38375	-0.000136837			2.81822	-0.0023277	3.2957	-0.000118329	3.38375	-2.21816e-05			2.82342	0.00011096	3.2957	0.000595129	3.38375	-1.35574e-05			2.81974	0.00150108	3.2957	0.0010618	3.38375	0.00015958			2.82711	-0.00156401	3.2957	0.00053862	3.38375	8.02327e-05
2.85686	-0.00109638	3.30278	-0.000148522	3.40058	-8.22067e-05	23.9083	200827	2.86284	3.17395e-05	3.30278	0.000192861	3.40058	-0.000134515			2.83401	-0.00232672	3.31254	-0.000105343	3.40058	-2.24754e-05			2.83921	0.000160054	3.31254	0.000583172	3.40058	-1.06597e-05			2.83553	0.0015116	3.31254	0.00105529	3.40058	0.000159969			2.8429	-0.00157338	3.31254	0.000559635	3.40058	7.88732e-05
2.87265	-0.00110488	3.31962	-0.000141029	3.41742	-8.15584e-05	23.9251	200393	2.87863	3.7543e-05	3.31962	0.000188051	3.41741	-0.000132071			2.8498	-0.00232573	3.32937	-9.64218e-05	3.41742	-2.29469e-05			2.855	0.000165962	3.32937	0.000594197	3.41741	-7.78907e-06			2.85132	0.00149042	3.32937	0.00104656	3.41741	0.000160834			2.85869	-0.0016604	3.32937	0.000590851	3.41741	7.73374e-05
2.88844	-0.00108891	3.33645	-0.000133184	3.43425	-8.21191e-05	23.942	200085	2.89442	3.89438e-05	3.33645	0.000175196	3.43425	-0.000130365			2.86559	-0.00232766	3.34621	-9.73649e-05	3.43425	-2.36725e-05			2.87079	0.00016729	3.34621	0.000649607	3.43425	-5.48282e-06			2.86711	0.00146925	3.34621	0.00103274	3.43425	0.000161493			2.87448	-0.00165753	3.34621	0.000618997	3.43425	7.57752e-05
2.90423	-0.00107081	3.35329	-0.000126514	3.45108	-8.29813e-05	23.9588	200630	2.91021	4.03446e-05	3.35329	0.000162049	3.45108	-0.000129316			2.88138	-0.00227887	3.36304	-0.000115385	3.45108	-2.44862e-05			2.88658	0.000168617	3.36304	0.000693888	3.45108	-4.01222e-06			2.8829	0.00142359	3.36304	0.000990059	3.45108	0.000161412			2.89027	-0.0016678	3.36304	0.000644396	3.45108	7.44048e-05
2.92002	-0.00107117	3.37012	-0.000120943	3.46792	-8.39019e-05	23.9756	200010	2.926	5.26489e-05	3.37012	0.00016276	3.46792	-0.000130188			2.89717	-0.00223839	3.37988	-0.000118086	3.46792	-2.50799e-05			2.90237	0.000154745	3.37988	0.000725466	3.46792	-3.52643e-06			2.89869	0.00140667	3.37988	0.000933036	3.46792	0.000160375			2.90606	-0.00167806	3.37988	0.000671912	3.46792	7.34094e-05
2.93581	-0.00107152	3.38696	-0.000127971	3.48475	-8.47882e-05	23.9925	199488	2.94179	6.62775e-05	3.38696	0.000165203	3.48475	-0.000132951			2.91296	-0.00222991	3.39671	-0.000121038	3.48475	-2.53813e-05			2.91816	0.000156642	3.39671	0.000724898	3.48475	-3.97154e-06			2.91448	0.00144185	3.39671	0.000922058	3.48475	0.000158742			2.92185	-0.00167577	3.39671	0.000732008	3.48475	7.28574e-05
2.9516	-0.0010647	3.40379	-0.000129226	3.50159	-8.53494e-05			2.95758	6.52211e-05	3.40379	0.000169125	3.50159	-0.000136356			2.92875	-0.00222671	3.41355	-0.000124327	3.50159	-2.56277e-05			2.93395	0.000150747	3.41355	0.000718119	3.50159	-4.84659e-06			2.93027	0.00144991	3.41355	0.000972988	3.50159	0.000157391			2.93764	-0.00172072	3.41355	0.000750567	3.50159	7.25944e-05
2.96739	-0.00105614	3.42063	-0.000125119	3.51842	-8.56216e-05			2.97337	6.41647e-05	3.42062	0.00017174	3.51842	-0.000139347			2.94454	-0.0022235	3.43038	-0.000128667	3.51842	-2.61199e-05			2.94974	0.000144853	3.43038	0.000698969	3.51842	-5.33398e-06			2.94606	0.00145179	3.43038	0.0010017	3.51842	0.00015702			2.95343	-0.0017312	3.43038	0.000728901	3.51842	7.22298e-05
2.98318	-0.00104472	3.43746	-0.000120196	3.53526	-8.58315e-05			2.98916	5.92003e-05	3.43746	0.00017317	3.53526	-0.000140655			2.96033	-0.00221641	3.44722	-0.000132599	3.53526	-2.69854e-05			2.96553	0.000108953	3.44721	0.000672415	3.53526	-4.87093e-06			2.96185	0.00144935	3.44721	0.00100771	3.53526	0.000157566			2.96922	-0.00173435	3.44721	0.000647402	3.53526	7.13089e-05
2.99897	-0.00104014	3.45429	-0.000121418	3.55209	-8.62006e-05			3.00495	6.03213e-05	3.45429	0.000165648	3.55209	-0.00014113			2.97612	-0.00219959	3.46405	-0.000136262	3.55209	-2.80492e-05			2.98132	0.000102771	3.46405	0.000664273	3.55209	-3.52733e-06			2.97764	0.0014469	3.46405	0.000969308	3.55209	0.000158425			2.98501	-0.0017375	3.46405	0.000576594	3.55209	6.95328e-05
3.01476	-0.00104897	3.47113	-0.000127921	3.56893	-8.67119e-05			3.02074	5.7588e-05	3.47113	0.00016682	3.56893	-0.000141206			2.99191	-0.00219293	3.48088	-0.000143197	3.56893	-2.8946e-05			2.99711	9.86777e-05	3.48088	0.000662869	3.56893	-1.84445e-06			2.99343	0.00143566	3.48088	0.000914955	3.56893	0.000159106			3.0008	-0.00174998	3.48088	0.000512043	3.56893	6.69954e-05
3.03055	-0.0010578	3.48796	-0.000134663	3.58576	-8.69615e-05			3.03653	5.48548e-05	3.48796	0.000165117	3.58576	-0.000140936			3.0077	-0.00219794	3.49772	-0.000150428	3.58576	-2.93208e-05			3.0129	0.000113425	3.49772	0.000674223	3.58576	-4.33032e-07			3.00922	0.00142443	3.49772	0.000882376	3.58576	0.000159579			3.01659	-0.00176327	3.49772	0.000433522	3.58576	6.43136e-05
3.04634	-0.00105969	3.5048	-0.00014155	3.6026	-8.68603e-05			3.05232	5.62328e-05	3.5048	0.000160997	3.6026	-0.000138513			3.02348	-0.00220294	3.51455	-0.000139835	3.6026	-2.88905e-05			3.02869	0.00012687	3.51455	0.000742974	3.6026	3.06863e-07			3.02501	0.00139087	3.51455	0.000857073	3.6026	0.000160166			3.03238	-0.00177334	3.51455	0.000395239	3.6026	6.23623e-05
3.06213	-0.00106157	3.52163	-0.000139233	3.61943	-8.68814e-05			3.06811	5.69514e-05	3.52163	0.000164765	3.61943	-0.000136501			3.03927	-0.00217847	3.53139	-0.000127959	3.61943	-2.75924e-05			3.04448	0.000127139	3.53139	0.00080059	3.61943	2.87294e-07			3.0408	0.00140368	3.53139	0.000844356	3.61943	0.000161151			3.04817	-0.0017834	3.53139	0.00051982	3.61943	6.18114e-05
3.07792	-0.00109256	3.53847	-0.000130066	3.63627	-8.70153e-05			3.0839	4.01612e-05	3.53847	0.000172958	3.63626	-0.000134879			3.05506	-0.00214189	3.54822	-0.000115095	3.63627	-2.57426e-05			3.06027	0.000127408	3.54822	0.000844904	3.63626	-2.65202e-07			3.05659	0.00140572	3.54822	0.000886043	3.63626	0.000162465			3.06396	-0.00179734	3.54822	0.000619129	3.63626	6.28071e-05
3.09371	-0.00107917	3.5553	-0.000123394	3.6531	-8.78404e-05			3.09969	2.3371e-05	3.5553	0.000180841	3.6531	-0.000133978			3.07085	-0.00210826	3.56506	-0.000102458	3.6531	-2.38407e-05			3.07606	0.000122505	3.56506	0.000854351	3.6531	-9.03842e-07			3.07238	0.0013965	3.56506	0.000929226	3.6531	0.000163776			3.07975	-0.00182193	3.56506	0.000694969	3.6531	6.48505e-05
3.1095	-0.00106117	3.57214	-0.00011889	3.66993	-8.8898e-05			3.11548	3.42968e-05	3.57214	0.000187795	3.66993	-0.000132863			3.08664	-0.0020886	3.58189	-8.78526e-05	3.66993	-2.22674e-05			3.09185	0.000120713	3.58189	0.000875218	3.66993	-1.14753e-06			3.08817	0.00138728	3.58189	0.000973041	3.66993	0.000164835			3.09554	-0.00189506	3.58189	0.000731862	3.66993	6.70213e-05
3.12529	-0.00104547	3.58897	-0.00011799	3.68677	-9.02266e-05			3.13127	3.65036e-05	3.58897	0.000193989	3.68677	-0.000130868			3.10243	-0.00207317	3.59873	-5.67096e-05	3.68677	-2.12448e-05			3.10764	9.98382e-05	3.59873	0.000902187	3.68677	-7.01557e-07			3.10396	0.00138043	3.59873	0.00101038	3.68677	0.000165609			3.11133	-0.00186236	3.59873	0.00068502	3.68677	6.84154e-05
3.14108	-0.00102977	3.60581	-0.000126449	3.7036	-9.10623e-05			3.14706	3.87104e-05	3.60581	0.000205469	3.7036	-0.000128593			3.11822	-0.00206445	3.61556	-2.85987e-05	3.7036	-2.08569e-05			3.12343	0.000112276	3.61556	0.000924833	3.7036	3.79588e-07			3.11975	0.00133513	3.61556	0.00102744	3.7036	0.000166168			3.12712	-0.00186493	3.61556	0.000574433	3.7036	6.84352e-05
3.15687	-0.00100971	3.62264	-0.000132398	3.72044	-9.1286e-05			3.16285	4.60433e-05	3.62264	0.000216553	3.72044	-0.000126544			3.13401	-0.00206142	3.6324	-9.28047e-06	3.72044	-2.0963e-05			3.13922	0.000118222	3.63239	0.000933498	3.72044	1.77047e-06			3.13554	0.00134368	3.63239	0.00102352	3.72044	0.000166569			3.14291	-0.0018675	3.63239	0.00046153	3.72044	6.70118e-05
3.17266	-0.00100673	3.63947	-0.000137237	3.73727	-9.1261e-05			3.17864	5.22581e-05	3.63947	0.000217825	3.73727	-0.000124892			3.1498	-0.00206513	3.64923	2.89798e-06	3.73727	-2.12865e-05			3.15501	0.000120923	3.64923	0.00086081	3.73727	3.17432e-06			3.15133	0.00133657	3.64923	0.000981085	3.73727	0.000166862			3.1587	-0.00188148	3.64923	0.000372223	3.73727	6.47786e-05
3.18845	-0.00100501	3.65631	-0.000142545	3.75411	-9.10216e-05			3.19443	5.8473e-05	3.65631	0.000210641	3.75411	-0.000123591			3.16559	-0.00206885	3.66607	1.34579e-05	3.75411	-2.16526e-05			3.1708	0.000105173	3.66606	0.000803682	3.75411	4.54349e-06			3.16712	0.00132947	3.66606	0.000956736	3.75411	0.000167106			3.17449	-0.00189493	3.66606	0.000332908	3.75411	6.26775e-05
3.20424	-0.0010079	3.67314	-0.000148237	3.77094	-9.0772e-05			3.21022	6.27505e-05	3.67314	0.000198928	3.77094	-0.000122711			3.18138	-0.00210949	3.6829	2.81201e-05	3.77094	-2.20248e-05			3.18659	8.94232e-05	3.6829	0.000759897	3.77094	6.03099e-06			3.18291	0.00128185	3.6829	0.000967911	3.77094	0.000167339			3.19028	-0.00190773	3.6829	0.000314225	3.77094	6.11405e-05
3.22003	-0.00101079	3.68998	-0.000151005	3.78778	-8.93921e-05			3.22602	6.23879e-05	3.68998	0.000192135	3.78778	-0.000122227			3.19717	-0.00209001	3.69973	3.93868e-05	3.78778	-2.24079e-05			3.20238	0.00011439	3.69973	0.000712195	3.78778	7.76443e-06			3.1987	0.00126237	3.69973	0.000972866	3.78778	0.000167545			3.20607	-0.00192053	3.69973	0.000312703	3.78778	5.99235e-05
3.23582	-0.0010244	3.70681	-0.000141756	3.80461	-8.7872e-05			3.24181	6.20253e-05	3.70681	0.000185745	3.80461	-0.000122494			3.21296	-0.00205284	3.71657	4.75893e-05	3.80461	-2.28094e-05			3.21817	0.000142944	3.71657	0.000661271	3.80461	9.7108e-06			3.21449	0.00128643	3.71657	0.000968703	3.80461	0.000167677			3.22186	-0.00197956	3.71657	0.000320322	3.80461	5.86368e-05
3.25161	-0.00103074	3.72365	-0.000131172	3.82145	-8.64767e-05			3.2576	4.69297e-05	3.72365	0.000179711	3.82144	-0.000122889			3.22875	-0.00203554	3.7334	5.22633e-05	3.82145	-2.32412e-05			3.23396	0.00015268	3.7334	0.00060965	3.82144	1.17158e-05			3.23028	0.00129409	3.7334	0.000928857	3.82144	0.000167668			3.23765	-0.00204867	3.7334	0.000334407	3.82144	5.71648e-05
3.2674	-0.00102352	3.74048	-0.000121623	3.83828	-8.52357e-05			3.27339	6.30352e-05	3.74048	0.000175133	3.83828	-0.000123389			3.24454	-0.00201825	3.75024	5.32553e-05	3.83828	-2.37155e-05			3.24975	0.000152856	3.75024	0.000565081	3.83828	1.35532e-05			3.24607	0.00128764	3.75024	0.000876512	3.83828	0.00016748			3.25344	-0.00205865	3.75024	0.000348504	3.83828	5.5663e-05
3.28319	-0.00102269	3.75732	-0.000116532	3.85511	-8.41361e-05			3.28918	6.90959e-05	3.75732	0.000169531	3.85511	-0.000124974			3.26033	-0.0019879	3.76707	4.39196e-05	3.85511	-2.42156e-05			3.26554	0.000153032	3.76707	0.000543602	3.85511	1.49621e-05			3.26186	0.00128118	3.76707	0.00086232	3.85511	0.000167168			3.26923	-0.00210062	3.76707	0.000366104	3.85511	5.4284e-05
3.29898	-0.00102187	3.77415	-0.000115346	3.87195	-8.3431e-05			3.30497	6.58436e-05	3.77415	0.000163179	3.87195	-0.0001262			3.27612	-0.00193153	3.78391	1.0813e-05	3.87195	-2.46103e-05			3.28133	0.000153657	3.78391	0.000555773	3.87195	1.57313e-05			3.27765	0.00126062	3.78391	0.000840327	3.87195	0.000166794			3.28502	-0.00208205	3.78391	0.000409527	3.87195	5.30658e-05
3.31477	-0.00102382	3.79099	-0.000125149	3.88878	-8.30755e-05			3.32076	6.25912e-05	3.79099	0.000176067	3.88878	-0.000127268			3.29191	-0.00190727	3.80074	-1.98274e-05	3.88878	-2.45956e-05			3.29712	0.000154281	3.80074	0.000614797	3.88878	1.57938e-05			3.29344	0.0012698	3.80074	0.000808787	3.88878	0.000166315			3.30081	-0.00207465	3.80074	0.000439482	3.88878	5.21351e-05
3.33056	-0.00104302	3.80782	-0.000132069	3.90562	-8.36066e-05			3.33655	7.53393e-05	3.80782	0.000191634	3.90562	-0.000128202			3.3077	-0.00190516	3.81758	-4.45666e-05	3.90562	-2.39238e-05			3.31291	0.000135018	3.81758	0.000675366	3.90562	1.5266e-05			3.30923	0.00126676	3.81758	0.000749897	3.90562	0.000165608			3.3166	-0.00207912	3.81758	0.000446798	3.90562	5.18095e-05
3.34635	-0.001037	3.82465	-0.00013733	3.92245	-8.33673e-05			3.35234	7.75821e-05	3.82465	0.000217131	3.92245	-0.000127028			3.32349	-0.00192006	3.83441	-4.87079e-05	3.92245	-2.27884e-05			3.3287	9.58662e-05	3.83441	0.000736377	3.92245	1.43828e-05			3.32502	0.00126372	3.83441	0.00069162	3.92245	0.000164577			3.33239	-0.0020836	3.83441	0.000362985	3.92245	5.22682e-05
3.36214	-0.000995547	3.84149	-0.000141134	3.93929	-8.31383e-05			3.36813	7.98248e-05	3.84149	0.000226613	3.93929	-0.000125267			3.33928	-0.00193496	3.85125	-5.20641e-05	3.93929	-2.17192e-05			3.34449	8.12422e-05	3.85124	0.000789088	3.93929	1.33293e-05			3.34081	0.0012404	3.85124	0.000654897	3.93929	0.000163231			3.34818	-0.00209994	3.85124	0.000311734	3.93929	5.32312e-05
3.37793	-0.00100202	3.85832	-0.000140583	3.95612	-8.30519e-05			3.38392	8.56245e-05	3.85832	0.000222252	3.95612	-0.000123475			3.35507	-0.00195872	3.86808	-5.45072e-05	3.95612	-2.10967e-05			3.36028	0.000118224	3.86808	0.000820683	3.95612	1.21315e-05			3.3566	0.00124812	3.86808	0.000623082	3.95612	0.000161641			3.36397	-0.00211513	3.86808	0.00027135	3.95612	5.41396e-05
3.39372	-0.00100849	3.87516	-0.000138684	3.97296	-8.3092e-05			3.39971	8.8228e-05	3.87516	0.000205796	3.97296	-0.000121662			3.37086	-0.00191345	3.88491	-5.64372e-05	3.97296	-2.09812e-05			3.37607	0.000156966	3.88491	0.000833649	3.97296	1.07472e-05			3.37239	0.00125798	3.88491	0.000598126	3.97296	0.000159833			3.37976	-0.00213032	3.88491	0.000245426	3.97296	5.44891e-05
3.40951	-0.00102539	3.89199	-0.000139602	3.98979	-8.35661e-05			3.4155	8.73411e-05	3.89199	0.000196413	3.98979	-0.000119242			3.38665	-0.0019043	3.90175	-7.51162e-05	3.98979	-2.13095e-05			3.39186	0.000174908	3.90175	0.000825003	3.98979	9.35559e-06			3.38818	0.00126222	3.90175	0.000597331	3.98979	0.000157829			3.39555	-0.00220144	3.90175	0.00027087	3.98979	5.40477e-05
3.4253	-0.00101288	3.90883	-0.000142917	4.00663	-8.35695e-05			3.43129	8.64543e-05	3.90883	0.000190553	4.00662	-0.000116729			3.40244	-0.00189575	3.91858	-0.000105949	4.00663	-2.20859e-05			3.40765	0.000175398	3.91858	0.000779321	4.00662	8.43419e-06			3.40397	0.00125497	3.91858	0.000598043	4.00662	0.000155854			3.41134	-0.00221507	3.91858	0.000331952	4.00662	5.30651e-05
3.44109	-0.00101028	3.92566	-0.000142708	4.02346	-8.32138e-05			3.44708	7.97599e-05	3.92566	0.000187851	4.02346	-0.000114143			3.41823	-0.00186276	3.93542	-0.000128142	4.02346	-2.32818e-05			3.42344	0.000175887	3.93542	0.000738357	4.02346	8.28949e-06			3.41976	0.00124773	3.93542	0.000581907	4.02346	0.000154364			3.42713	-0.00219707	3.93542	0.00039007	4.02346	5.21494e-05
3.45688	-0.00102384	3.9425	-0.000140434	4.04029	-8.29471e-05			3.46287	8.12103e-05	3.9425	0.000203927	4.04029	-0.000111155			3.43402	-0.0018222	3.95225	-0.000138531	4.04029	-2.45767e-05			3.43923	0.000170518	3.95225	0.000700505	4.04029	8.66935e-06			3.43555	0.001249	3.95225	0.000553227	4.04029	0.000153694			3.44292	-0.00218967	3.95225	0.000431817	4.04029	5.1739e-05
3.47267	-0.00103741	3.95933	-0.000136374	4.05713	-8.27636e-05			3.47866	0.000106348	3.95933	0.000211412	4.05713	-0.000108184			3.44981	-0.00181538	3.96909	-0.000144944	4.05713	-2.53877e-05			3.45502	0.000165149	3.96909	0.000666865	4.05713	9.01575e-06			3.45134	0.00123342	3.96909	0.000529727	4.05713	0.000153807			3.45871	-0.00220831	3.96909	0.000457097	4.05713	5.18135e-05
3.48846	-0.00104694	3.97617	-0.00013067	4.07396	-8.45567e-05			3.49445	0.000141819	3.97617	0.000211421	4.07396	-0.000105908			3.4656	-0.00181317	3.98592	-0.000158968	4.07396	-2.52567e-05			3.47081	0.000152637	3.98592	0.000643221	4.07396	8.90691e-06			3.46713	0.00120336	3.98592	0.000509999	4.07396	0.000154546			3.4745	-0.00222695	3.98592	0.000452629	4.07396	5.21035e-05
3.50425	-0.00102475	3.993	-0.000126292	4.0908	-8.69321e-05			3.51024	0.000141822	3.993	0.000197481	4.0908	-0.000104249			3.48139	-0.00181096	4.00276	-0.000177675	4.0908	-2.4201e-05			3.4866	6.70474e-05	4.00276	0.000634769	4.0908	8.25393e-06			3.48292	0.00117559	4.00276	0.000493981	4.0908	0.000155898			3.49029	-0.00222774	4.00276	0.000436948	4.0908	5.23587e-05
3.52004	-0.00102008	4.00983	-0.000123122	4.10763	-8.79701e-05			3.52603	0.000141825	4.00983	0.000195095	4.10763	-0.000103393			3.49718	-0.00179995	4.01959	-0.000185109	4.10763	-2.26936e-05			3.50239	1.93452e-05	4.01959	0.000620383	4.10763	7.23885e-06			3.49871	0.00120992	4.01959	0.000484218	4.10763	0.000157851			3.50608	-0.0022318	4.01959	0.000385017	4.10763	5.23754e-05
3.53583	-0.00101782	4.02667	-0.000129857	4.12447	-8.79437e-05			3.54182	0.000140712	4.02667	0.000197177	4.12447	-0.000103244			3.51297	-0.00179568	4.03643	-0.000180031	4.12447	-2.1329e-05			3.51818	7.52916e-05	4.03642	0.000598637	4.12447	6.09747e-06			3.5145	0.00122473	4.03642	0.000477263	4.12447	0.000160143			3.52187	-0.00224549	4.03642	0.000365319	4.12447	5.19222e-05
3.55162	-0.00101647	4.0435	-0.000137799	4.1413	-8.80317e-05			3.55761	0.000137215	4.0435	0.000199225	4.1413	-0.000104426			3.52876	-0.00179478	4.05326	-0.000170916	4.1413	-2.05578e-05			3.53397	0.000148626	4.05326	0.000562163	4.1413	5.00066e-06			3.53029	0.00122939	4.05326	0.000470945	4.1413	0.000162289			3.53766	-0.00225917	4.05326	0.000409673	4.1413	5.07868e-05
3.56741	-0.00101512	4.06034	-0.000143261	4.15814	-8.82333e-05			3.5734	0.000139125	4.06034	0.000199983	4.15814	-0.000104211			3.54455	-0.00179387	4.07009	-0.000158006	4.15814	-2.05673e-05			3.54976	0.000162744	4.07009	0.000580065	4.15814	4.07226e-06			3.54608	0.00122608	4.07009	0.000467005	4.15814	0.000163769			3.55345	-0.00231077	4.07009	0.00046739	4.15814	4.90247e-05
3.5832	-0.00100807	4.07717	-0.000146555	4.17497	-8.86944e-05			3.58919	0.000136004	4.07717	0.000199561	4.17497	-0.000102093			3.56034	-0.00181581	4.08693	-0.000139687	4.17497	-2.11587e-05			3.56555	0.000163074	4.08693	0.000619532	4.17497	3.32226e-06			3.56187	0.00122277	4.08693	0.000477423	4.17497	0.000164214			3.56924	-0.00234981	4.08693	0.000493398	4.17497	4.70656e-05
3.59899	-0.00100447	4.09401	-0.000144054	4.19181	-8.87983e-05			3.60498	0.000132883	4.09401	0.000188893	4.1918	-9.99062e-05			3.57613	-0.00175624	4.10376	-0.00011807	4.19181	-2.18352e-05			3.58134	0.000163403	4.10376	0.000676565	4.1918	2.63189e-06			3.57766	0.00123992	4.10376	0.000484867	4.1918	0.000163664			3.58503	-0.00236986	4.10376	0.000488589	4.1918	4.53642e-05
3.61478	-0.00100431	4.11084	-0.000135865	4.20864	-8.86531e-05			3.62077	0.000121453	4.11084	0.000176996	4.20864	-9.79066e-05			3.59192	-0.00175095	4.1206	-9.46284e-05	4.20864	-2.21667e-05			3.59713	0.000164945	4.1206	0.000738916	4.20864	1.93376e-06			3.59345	0.00126059	4.1206	0.000490985	4.20864	0.000162582			3.60082	-0.00238992	4.1206	0.000433875	4.20864	4.41412e-05
3.63057	-0.00100415	4.12768	-0.000122782	4.22547	-8.80839e-05			3.63656	0.000139872	4.12768	0.000164018	4.22547	-9.62698e-05			3.60771	-0.00175931	4.13743	-7.68e-05	4.22547	-2.20317e-05			3.61292	0.000152902	4.13743	0.000798329	4.22547	1.36592e-06			3.60924	0.001258	4.13743	0.000506667	4.22547	0.000161416			3.61661	-0.00244071	4.13743	0.000365027	4.22547	4.35599e-05
3.64636	-0.00100355	4.14451	-0.000108288	4.24231	-8.7581e-05			3.65235	0.000148407	4.14451	0.00014731	4.24231	-9.49537e-05			3.6235	-0.00176767	4.15427	-6.41933e-05	4.24231	-2.15578e-05			3.62871	0.000140859	4.15427	0.000859336	4.24231	1.16405e-06			3.62503	0.00125542	4.15427	0.000536535	4.24231	0.0001603			3.6324	-0.00243018	4.15427	0.000342025	4.24231	4.38389e-05
3.66215	-0.00100296	4.16135	-9.73463e-05	4.25914	-8.71416e-05			3.66814	0.000146681	4.16135	0.000153583	4.25914	-9.57755e-05			3.63929	-0.00176474	4.1711	-5.88888e-05	4.25914	-2.09483e-05			3.6445	0.000112178	4.1711	0.000946394	4.25914	1.39847e-06			3.64082	0.0012383	4.1711	0.000568337	4.25914	0.000159154			3.64819	-0.00241201	4.1711	0.000334724	4.25914	4.51019e-05
3.67794	-0.00100849	4.17818	-8.95119e-05	4.27598	-8.70547e-05			3.68393	0.000144955	4.17818	0.000168446	4.27598	-9.80947e-05			3.65508	-0.00172655	4.18794	-6.09311e-05	4.27598	-2.03739e-05			3.66029	9.46452e-05	4.18794	0.000995851	4.27598	1.96685e-06			3.65661	0.00122783	4.18794	0.000581277	4.27598	0.000157921			3.66398	-0.00240551	4.18794	0.000341068	4.27598	4.71677e-05
3.69373	-0.00101401	4.19502	-8.98204e-05	4.29281	-8.70079e-05			3.69972	0.000150509	4.19501	0.000183561	4.29281	-9.94971e-05			3.67087	-0.00170683	4.20477	-7.52059e-05	4.29281	-1.99319e-05			3.67608	0.000142938	4.20477	0.0010096	4.29281	2.76856e-06			3.6724	0.00124355	4.20477	0.000578586	4.29281	0.000156691			3.67977	-0.00242514	4.20477	0.000357451	4.29281	4.94944e-05
3.70952	-0.00103697	4.21185	-8.69614e-05	4.30965	-8.63743e-05			3.71551	0.000170658	4.21185	0.000195326	4.30965	-0.000100227			3.68666	-0.00172276	4.22161	-8.49256e-05	4.30965	-1.96083e-05			3.69187	0.000162769	4.2216	0.000966313	4.30965	3.70041e-06			3.68819	0.00124483	4.2216	0.0005689	4.30965	0.000155585			3.69556	-0.00244477	4.2216	0.000366993	4.30965	5.13568e-05
3.72531	-0.0010128	4.22868	-8.35377e-05	4.32648	-8.53925e-05			3.7313	0.000170634	4.22868	0.000204179	4.32648	-0.000100369			3.70245	-0.00173869	4.23844	-0.000100305	4.32648	-1.92735e-05			3.70766	0.000182601	4.23844	0.000869014	4.32648	4.60427e-06			3.70398	0.00124611	4.23844	0.000560091	4.32648	0.000154584			3.71135	-0.00247188	4.23844	0.000365582	4.32648	5.20967e-05
3.7411	-0.000998927	4.24552	-8.14522e-05	4.34332	-8.31802e-05			3.74709	0.000170609	4.24552	0.000208173	4.34332	-0.000100122			3.71824	-0.00172558	4.25527	-0.000121389	4.34332	-1.87964e-05			3.72345	0.000212472	4.25527	0.000802812	4.34332	5.32399e-06			3.71977	0.00124211	4.25527	0.00054954	4.34332	0.000153534			3.72714	-0.00248212	4.25527	0.000319494	4.34332	5.14196e-05
3.75689	-0.000996457	4.26235	-8.05014e-05	4.36015	-8.13822e-05			3.76288	0.00016796	4.26235	0.000208071	4.36015	-9.97611e-05			3.73403	-0.0016651	4.27211	-0.000150771	4.36015	-1.81809e-05			3.73924	0.000218799	4.27211	0.000785623	4.36015	5.74338e-06			3.73556	0.00124763	4.27211	0.000523355	4.36015	0.000152253			3.74293	-0.00249235	4.27211	0.000278876	4.36015	4.98379e-05
3.77268	-0.000996259	4.27919	-7.73538e-05	4.37699	-7.99671e-05			3.77867	0.000182749	4.27919	0.000205615	4.37698	-9.95038e-05			3.74982	-0.001659	4.28894	-0.000161883	4.37699	-1.75635e-05			3.75503	0.000210966	4.28894	0.000786623	4.37698	5.7577e-06			3.75135	0.00124521	4.28894	0.000527118	4.37698	0.000150635			3.75872	-0.00251646	4.28894	0.000323877	4.37698	4.86693e-05
3.78847	-0.000996061	4.29602	-7.29915e-05	4.39382	-7.91725e-05			3.79446	0.000191522	4.29602	0.000201056	4.39382	-9.93388e-05			3.76561	-0.00165853	4.30578	-0.000138832	4.39382	-1.71024e-05			3.77082	0.000203133	4.30578	0.000776551	4.39382	5.23326e-06			3.76714	0.00124279	4.30578	0.000557364	4.39382	0.000148739			3.77451	-0.00254112	4.30578	0.000363366	4.39382	4.90111e-05
3.80426	-0.000986746	4.31286	-6.33379e-05	4.41065	-7.94241e-05			3.81025	0.000195262	4.31286	0.000185046	4.41065	-9.9454e-05			3.7814	-0.00165807	4.32261	-0.000110415	4.41065	-1.68657e-05			3.78661	0.000172189	4.32261	0.000755262	4.41065	4.11811e-06			3.78293	0.00123466	4.32261	0.000581444	4.41065	0.000146761			3.7903	-0.00255106	4.32261	0.000393652	4.41065	5.07725e-05
3.82005	-0.000984104	4.32969	-5.87589e-05	4.42749	-8.09395e-05			3.82604	0.000189392	4.32969	0.000179325	4.42749	-9.96831e-05			3.79719	-0.00166655	4.33945	-9.23043e-05	4.42749	-1.67782e-05			3.8024	0.000174649	4.33945	0.000715417	4.42749	2.72545e-06			3.79872	0.00122653	4.33945	0.000604184	4.42749	0.000144839			3.80609	-0.00254091	4.33945	0.000383065	4.42749	5.30354e-05
3.83584	-0.000983042	4.34653	-5.86348e-05	4.44432	-8.20119e-05			3.84183	0.000183522	4.34653	0.000186105	4.44432	-9.79727e-05			3.81298	-0.00164497	4.35628	-8.45894e-05	4.44432	-1.67007e-05			3.81819	0.000177538	4.35628	0.000690351	4.44432	1.70412e-06			3.81451	0.00123317	4.35628	0.000650007	4.44432	0.000142917			3.82188	-0.00254744	4.35628	0.000342207	4.44432	5.49168e-05
3.85163	-0.000981981	4.36336	-7.26125e-05	4.46116	-8.20673e-05			3.85762	0.000203928	4.36336	0.000208727	4.46116	-9.67025e-05			3.82877	-0.00164762	4.37312	-9.53448e-05	4.46116	-1.66383e-05			3.83398	0.000173085	4.37312	0.000690033	4.46116	1.52639e-06			3.8303	0.00122766	4.37312	0.000662022	4.46116	0.000140897			3.83767	-0.00255397	4.37312	0.000315455	4.46116	5.58088e-05
3.86742	-0.000994186	4.3802	-8.32639e-05	4.47799	-8.22779e-05			3.87341	0.000222221	4.38019	0.000217804	4.47799	-9.5846e-05			3.84456	-0.00165028	4.38995	-0.000105215	4.47799	-1.68095e-05			3.84977	0.000168632	4.38995	0.000710941	4.47799	2.17231e-06			3.84609	0.00122215	4.38995	0.000649918	4.47799	0.000138848			3.85346	-0.00257191	4.38995	0.000302518	4.47799	5.53541e-05
3.88321	-0.000992903	4.39703	-9.24759e-05	4.49483	-8.26385e-05			3.8892	0.00022003	4.39703	0.000215085	4.49483	-9.57385e-05			3.86035	-0.00165768	4.40679	-0.00010523	4.49483	-1.74357e-05			3.86556	0.000157853	4.40678	0.000746345	4.49483	3.35307e-06			3.86188	0.00121508	4.40678	0.000656637	4.49483	0.000136925			3.86925	-0.00257151	4.40678	0.000311552	4.49483	5.34906e-05
3.899	-0.000994831	4.41386	-0.000101835	4.51166	-8.34283e-05			3.90499	0.000217838	4.41386	0.000189353	4.51166	-9.50267e-05			3.87614	-0.00165728	4.42362	-0.000107293	4.51166	-1.85208e-05			3.88135	0.000172229	4.42362	0.000778313	4.51166	4.80837e-06			3.87767	0.00123993	4.42362	0.000669618	4.51166	0.000135138			3.88504	-0.00257111	4.42362	0.000318618	4.51166	5.04661e-05
3.91479	-0.000996759	4.4307	-0.000111253	4.5285	-8.48536e-05			3.92078	0.000206384	4.4307	0.000169538	4.5285	-9.29645e-05			3.89193	-0.00165688	4.44045	-0.000112224	4.5285	-1.98423e-05			3.89714	0.000209363	4.44045	0.000806379	4.5285	6.35555e-06			3.89346	0.00124988	4.44045	0.000672903	4.5285	0.000133357			3.90083	-0.00257666	4.44045	0.000308561	4.5285	4.68001e-05
3.93058	-0.00101074	4.44753	-0.000110943	4.54533	-8.60459e-05			3.93657	0.000213279	4.44753	0.000151652	4.54533	-9.00824e-05			3.90772	-0.00162942	4.45729	-0.0001267	4.54533	-2.10878e-05			3.91293	0.00021171	4.45729	0.000823613	4.54533	7.82637e-06			3.90925	0.00125983	4.45729	0.000665826	4.54533	0.000131524			3.91662	-0.00260901	4.45729	0.000289127	4.54533	4.30591e-05
3.94637	-0.00101538	4.46437	-0.000107981	4.56217	-8.56015e-05			3.95236	0.000214198	4.46437	0.00013548	4.56216	-8.71022e-05			3.92351	-0.0016193	4.47412	-0.000136248	4.56217	-2.20082e-05			3.92872	0.000202796	4.47412	0.000829517	4.56216	9.04491e-06			3.92504	0.00126732	4.47412	0.000637282	4.56216	0.000129824			3.93241	-0.00268208	4.47412	0.000299882	4.56216	3.95879e-05
3.96216	-0.000974313	4.4812	-0.000105942	4.579	-8.44778e-05			3.96815	0.000206986	4.4812	0.000127383	4.579	-8.32395e-05			3.9393	-0.00160917	4.49096	-0.000134308	4.579	-2.25085e-05			3.94451	0.000193881	4.49096	0.000811007	4.579	9.8442e-06			3.94083	0.00126738	4.49096	0.000610675	4.579	0.000128568			3.9482	-0.00269543	4.49096	0.000306412	4.579	3.64812e-05
3.97795	-0.000952599	4.49804	-0.000104663	4.59584	-8.31508e-05			3.98394	0.000199773	4.49804	0.000126249	4.59583	-7.77351e-05			3.95509	-0.001601	4.50779	-0.000126311	4.59584	-2.26091e-05			3.9603	0.000206828	4.50779	0.000780546	4.59583	1.01284e-05			3.95662	0.00126744	4.50779	0.000581088	4.59583	0.000127925			3.96399	-0.00268736	4.50779	0.000307939	4.59583	3.37685e-05
3.99374	-0.000942392	4.51487	-9.91493e-05	4.61267	-8.22977e-05			3.99973	0.000205629	4.51487	0.000129582	4.61267	-7.28327e-05			3.97087	-0.00160511	4.52463	-0.000104773	4.61267	-2.23163e-05			3.97609	0.000197574	4.52463	0.000765668	4.61267	9.97873e-06			3.97241	0.00125527	4.52463	0.00052089	4.61267	0.000127843			3.97978	-0.00268303	4.52463	0.000295836	4.61267	3.16273e-05
4.00953	-0.000955295	4.53171	-9.39581e-05	4.6295	-8.18688e-05			4.01552	0.000224431	4.53171	0.000139711	4.6295	-6.8567e-05			3.98666	-0.00160923	4.54146	-7.98369e-05	4.6295	-2.15983e-05			3.99188	0.00018832	4.54146	0.000755059	4.6295	9.64541e-06			3.9882	0.00124311	4.54146	0.000500843	4.6295	0.000128143			3.99557	-0.00269561	4.54146	0.000281802	4.6295	3.03437e-05
4.02532	-0.000968198	4.54854	-9.04625e-05	4.64634	-8.2233e-05			4.03131	0.00023148	4.54854	0.000155676	4.64634	-6.48609e-05			4.00245	-0.00162781	4.5583	-5.24637e-05	4.64634	-2.05141e-05			4.00767	0.000164621	4.5583	0.000750692	4.64634	9.36247e-06			4.00399	0.00118805	4.5583	0.000514414	4.64634	0.000128704			4.01136	-0.00270819	4.5583	0.000258077	4.64634	2.99452e-05
4.04111	-0.000966689	4.56538	-8.84652e-05	4.66317	-8.26645e-05			4.0471	0.000238529	4.56537	0.000171122	4.66317	-6.26732e-05			4.01824	-0.00162673	4.57513	-2.73739e-05	4.66317	-1.92898e-05			4.02346	0.00017539	4.57513	0.00076932	4.66317	9.21672e-06			4.01978	0.0012116	4.57513	0.000536798	4.66317	0.000129561			4.02715	-0.00271846	4.57513	0.000224317	4.66317	3.00994e-05
4.0569	-0.000954668	4.58221	-9.24856e-05	4.68001	-8.31468e-05			4.06289	0.000259359	4.58221	0.000182364	4.68001	-6.30916e-05			4.03403	-0.0016276	4.59197	-7.40705e-06	4.68001	-1.82036e-05			4.03925	0.000194801	4.59196	0.000787802	4.68001	9.18327e-06			4.03557	0.00122436	4.59196	0.000547547	4.68001	0.000130793			4.04294	-0.00274884	4.59196	0.000167829	4.68001	3.04881e-05
4.07269	-0.000942647	4.59904	-0.000103406	4.69684	-8.45246e-05			4.07868	0.000259986	4.59904	0.000189981	4.69684	-6.39622e-05			4.04982	-0.00163089	4.6088	7.72031e-06	4.69684	-1.74074e-05			4.05504	0.00024047	4.6088	0.000769383	4.69684	9.20293e-06			4.05136	0.00122865	4.6088	0.00055173	4.69684	0.000132327			4.05873	-0.00272383	4.6088	8.34636e-05	4.69684	3.11241e-05
4.08848	-0.000943745	4.61588	-0.000107926	4.71368	-8.63796e-05			4.09447	0.000255862	4.61588	0.000195416	4.71368	-6.357e-05			4.06561	-0.00163419	4.62564	1.6027e-05	4.71368	-1.68178e-05			4.07083	0.000264674	4.62563	0.000724653	4.71368	9.21257e-06			4.06715	0.00120068	4.62563	0.000573473	4.71368	0.000133915			4.07452	-0.0027246	4.62563	4.44968e-06	4.71368	3.23557e-05
4.10427	-0.000944843	4.63271	-0.000104385	4.73051	-8.73806e-05			4.11026	0.000251737	4.63271	0.000198954	4.73051	-6.37516e-05			4.0814	-0.00166466	4.64247	2.17123e-05	4.73051	-1.62039e-05			4.08662	0.000265703	4.64247	0.000698853	4.73051	9.1469e-06			4.08294	0.00117271	4.64247	0.000577455	4.73051	0.000135234			4.09031	-0.00272537	4.64247	-1.39595e-05	4.73051	3.45163e-05
4.12007	-0.000948634	4.64955	-0.000100546	4.74735	-8.69459e-05			4.12605	0.000243296	4.64955	0.000199136	4.74734	-6.44583e-05			4.09719	-0.00162911	4.6593	1.92558e-05	4.74735	-1.54006e-05			4.10241	0.000266733	4.6593	0.000667382	4.74734	8.95367e-06			4.09873	0.00116825	4.6593	0.000562344	4.74734	0.000135894			4.1061	-0.00273713	4.6593	-1.6943e-05	4.74734	3.7457e-05
4.13586	-0.000938079	4.66638	-9.8139e-05	4.76418	-8.60217e-05			4.14184	0.000223189	4.66638	0.000184757	4.76418	-6.68457e-05			4.11298	-0.00158818	4.67614	8.87567e-06	4.76418	-1.43836e-05			4.1182	0.000260614	4.67614	0.000628668	4.76418	8.68721e-06			4.11452	0.00119595	4.67614	0.000516049	4.76418	0.000135509			4.12189	-0.00276827	4.67614	-2.07982e-05	4.76418	4.05749e-05
4.15165	-0.000935921	4.68322	-9.6989e-05	4.78102	-8.4954e-05			4.15763	0.000236583	4.68322	0.000176188	4.78101	-7.02675e-05			4.12877	-0.00157999	4.69297	-1.30445e-05	4.78102	-1.318e-05			4.13399	0.000265702	4.69297	0.000574672	4.78101	8.65442e-06			4.13031	0.00120674	4.69297	0.00054636	4.78101	0.000134048			4.13768	-0.00278117	4.69297	-2.56061e-05	4.78101	4.32796e-05
4.16744	-0.000941993	4.70005	-0.000100211	4.79785	-8.37635e-05			4.17342	0.000247196	4.70005	0.000166083	4.79785	-7.26334e-05			4.14456	-0.00158456	4.70981	-2.52766e-05	4.79785	-1.18062e-05			4.14978	0.000268659	4.70981	0.000577374	4.79785	9.32654e-06			4.1461	0.00118517	4.70981	0.000576922	4.79785	0.000132047			4.15347	-0.00280859	4.70981	-3.59455e-05	4.79785	4.52597e-05
4.18323	-0.000948065	4.71689	-0.000107178	4.81468	-8.24317e-05			4.18921	0.000240525	4.71689	0.000154625	4.81468	-7.43967e-05			4.16035	-0.00158912	4.72664	-5.19509e-06	4.81468	-1.03235e-05			4.16557	0.000252404	4.72664	0.000611235	4.81468	1.08708e-05			4.16189	0.0011636	4.72664	0.000602258	4.81468	0.000130222			4.16926	-0.00278013	4.72664	-6.27322e-05	4.81468	4.64457e-05
4.19902	-0.000937259	4.73372	-0.000112461	4.83152	-8.1192e-05			4.205	0.000233855	4.73372	0.000139197	4.83152	-7.48314e-05			4.17614	-0.00162126	4.74348	3.10471e-05	4.83152	-8.87934e-06			4.18136	0.000236149	4.74348	0.000643494	4.83152	1.28807e-05			4.17768	0.00115335	4.74348	0.000622354	4.83152	0.000129054			4.18505	-0.00277861	4.74348	1.2724e-06	4.83152	4.68927e-05
4.21481	-0.000934477	4.75056	-0.000117073	4.84835	-8.01442e-05			4.22079	0.00023124	4.75055	0.000129513	4.84835	-7.37142e-05			4.19193	-0.00163676	4.76031	4.76146e-05	4.84835	-7.65306e-06			4.19715	0.00023503	4.76031	0.000637583	4.84835	1.47333e-05			4.19347	0.00117526	4.76031	0.000625621	4.84835	0.00012878			4.20084	-0.00277708	4.76031	9.62793e-05	4.84835	4.67139e-05
4.2306	-0.000931694	4.76739	-0.000121104	4.86519	-7.9266e-05			4.23658	0.000243279	4.76739	0.000119419	4.86519	-7.19485e-05			4.20772	-0.00163495	4.77715	4.46529e-05	4.86519	-6.79479e-06			4.21294	0.000303436	4.77714	0.000605699	4.86519	1.60204e-05			4.20926	0.00118133	4.77714	0.000569657	4.86519	0.000129403			4.21663	-0.00279694	4.77714	0.000187348	4.86519	4.61694e-05
4.24639	-0.000920344	4.78422	-0.000124841	4.88202	-7.91294e-05			4.25237	0.000263927	4.78422	0.000109003	4.88202	-7.03838e-05			4.22351	-0.00163314	4.79398	8.31499e-06	4.88202	-6.41266e-06			4.22873	0.000305775	4.79398	0.000608517	4.88202	1.65581e-05			4.22505	0.00115652	4.79398	0.000531214	4.88202	0.000130634			4.23242	-0.00286213	4.79398	0.000260513	4.88202	4.57853e-05
4.26218	-0.000895469	4.80106	-0.000123457	4.89886	-7.90478e-05			4.26816	0.000273075	4.80106	0.000104065	4.89886	-6.90051e-05			4.2393	-0.00167498	4.81082	-3.18946e-05	4.89886	-6.5181e-06			4.24452	0.000304607	4.81081	0.000656688	4.89886	1.62634e-05			4.24084	0.00113172	4.81081	0.00050533	4.89886	0.000132062			4.24821	-0.00287136	4.81081	0.000318059	4.89886	4.6122e-05
4.27797	-0.000900445	4.81789	-0.000121098	4.91569	-7.90074e-05			4.28395	0.000273661	4.81789	0.000100824	4.91569	-6.89938e-05			4.25509	-0.00164201	4.82765	-5.8511e-05	4.91569	-6.96644e-06			4.26031	0.000303438	4.82765	0.000764441	4.91569	1.52879e-05			4.25663	0.00112018	4.82765	0.000481938	4.91569	0.000133343			4.264	-0.00288707	4.82765	0.000361498	4.91569	4.72962e-05
4.29376	-0.00090542	4.83473	-0.000117807	4.93253	-7.95956e-05			4.29974	0.000274248	4.83473	9.90238e-05	4.93252	-6.90709e-05			4.27088	-0.00162334	4.84448	-8.09244e-05	4.93253	-7.54191e-06			4.2761	0.000313436	4.84448	0.00084528	4.93252	1.41825e-05			4.27242	0.0011396	4.84448	0.000459566	4.93252	0.000134222			4.27979	-0.00288684	4.84448	0.000393354	4.93252	4.89123e-05
4.30955	-0.000925753	4.85156	-0.000101017	4.94936	-8.04232e-05			4.31553	0.000295517	4.85156	9.56763e-05	4.94936	-6.82992e-05			4.28667	-0.00161978	4.86132	-9.78278e-05	4.94936	-8.09518e-06			4.29189	0.000314659	4.86132	0.000898768	4.94936	1.36418e-05			4.28821	0.00113565	4.86132	0.000434673	4.94936	0.000134453			4.29558	-0.00288661	4.86132	0.000420143	4.94936	5.04143e-05
4.32534	-0.000918203	4.8684	-8.47598e-05	4.9662	-8.11423e-05			4.33132	0.000303293	4.8684	9.09579e-05	4.96619	-6.57523e-05			4.30246	-0.00162473	4.87815	-9.36568e-05	4.9662	-8.54904e-06			4.30768	0.000315882	4.87815	0.000897395	4.96619	1.40725e-05			4.304	0.0011317	4.87815	0.000447196	4.96619	0.000133817			4.31137	-0.00290726	4.87815	0.000433989	4.96619	5.13065e-05
4.34113	-0.000914328	4.88523	-6.8977e-05	4.98303	-8.17619e-05			4.34711	0.000306304	4.88523	8.02787e-05	4.98303	-6.35925e-05			4.31825	-0.00162969	4.89499	-6.04549e-05	4.98303	-8.87961e-06			4.32347	0.000297363	4.89499	0.000857539	4.98303	1.54132e-05			4.31979	0.00111798	4.89499	0.000457557	4.98303	0.000132369			4.32716	-0.00287927	4.89499	0.000383562	4.98303	5.12615e-05
4.35692	-0.000910453	4.90207	-5.58982e-05	4.99986	-8.20422e-05			4.3629	0.00029676	4.90207	7.84561e-05	4.99986	-6.1797e-05			4.33404	-0.0016331	4.91182	-2.1906e-05	4.99986	-9.18968e-06			4.33926	0.000273942	4.91182	0.000837039	4.99986	1.72401e-05			4.33558	0.00108698	4.91182	0.00046292	4.99986	0.000130614			4.34295	-0.00288102	4.91182	0.000384655	4.99986	5.03813e-05
4.37271	-0.000901162	4.9189	-4.5206e-05	5.0167	-8.23613e-05			4.37869	0.000287216	4.9189	7.75627e-05	5.0167	-6.0804e-05			4.34983	-0.00168187	4.92866	2.24581e-06	5.0167	-9.72363e-06			4.35505	0.000335439	4.92866	0.000833019	5.0167	1.90759e-05			4.35137	0.00112044	4.92866	0.000445782	5.0167	0.000129308			4.35874	-0.00288276	4.92866	0.000413401	5.0167	4.92288e-05
4.3885	-0.000898439	4.93574	-4.42244e-05	5.03353	-8.27187e-05			4.39448	0.000297365	4.93574	7.75074e-05	5.03353	-6.08967e-05			4.36562	-0.00168027	4.94549	1.48724e-05	5.03353	-1.0689e-05			4.37084	0.00034383	4.94549	0.000823153	5.03353	2.06948e-05			4.36716	0.00112097	4.94549	0.000457205	5.03353	0.000129063			4.37453	-0.00289662	4.94549	0.000448477	5.03353	4.84624e-05
4.40429	-0.000897686	4.95257	-4.9885e-05	5.05037	-8.34818e-05			4.41027	0.000296309	4.95257	8.29677e-05	5.05037	-6.12494e-05			4.38141	-0.00168206	4.96233	2.30221e-05	5.05037	-1.20235e-05			4.38663	0.00035222	4.96232	0.000804873	5.05037	2.22124e-05			4.38295	0.0011215	4.96232	0.00047989	5.05037	0.000130038			4.39032	-0.00292207	4.96232	0.000460014	5.05037	4.84631e-05
4.42008	-0.000896934	4.9694	-5.46346e-05	5.0672	-8.29759e-05			4.42606	0.000295253	4.9694	9.00835e-05	5.0672	-6.17775e-05			4.3972	-0.00168385	4.97916	1.24559e-05	5.0672	-1.33356e-05			4.40242	0.000364267	4.97916	0.000760402	5.0672	2.39718e-05			4.39874	0.00110715	4.97916	0.000493271	5.0672	0.000131886			4.40611	-0.00291533	4.97916	0.000444631	5.0672	4.91834e-05
4.43587	-0.000885672	4.98624	-5.87921e-05	5.08404	-8.18713e-05			4.44185	0.00028578	4.98624	9.86125e-05	5.08404	-6.24589e-05			4.41299	-0.00164889	4.996	-3.15461e-07	5.08404	-1.41672e-05			4.41821	0.000359653	4.99599	0.000749497	5.08404	2.61854e-05			4.41453	0.00110237	4.99599	0.000498259	5.08404	0.000133994			4.4219	-0.00290859	4.99599	0.000364849	5.08404	5.03145e-05
4.45166	-0.000887873	5.00307	-6.2443e-05	5.10087	-8.03525e-05			4.45764	0.000320075	5.00307	0.000105228	5.10087	-6.35663e-05			4.42878	-0.00163905	5.01283	3.36064e-05	5.10087	-1.43277e-05			4.434	0.000355039	5.01283	0.000752861	5.10087	2.85988e-05			4.43032	0.00109759	5.01283	0.000494544	5.10087	0.000135796			4.43769	-0.00290494	5.01283	0.000307412	5.10087	5.15763e-05
4.46745	-0.000890074	5.01991	-6.63246e-05	5.11771	-7.89355e-05			4.47343	0.00035377	5.01991	0.000110156	5.11771	-6.46624e-05			4.44457	-0.00163338	5.02966	7.38021e-05	5.11771	-1.39337e-05			4.44979	0.000327713	5.02966	0.000770308	5.11771	3.06643e-05			4.44611	0.00108168	5.02966	0.000491253	5.11771	0.000136891			4.45348	-0.00289458	5.02966	0.000262855	5.11771	5.27942e-05
4.48324	-0.000883152	5.03674	-6.32721e-05	5.13454	-7.7804e-05			4.48922	0.000351034	5.03674	0.00010895	5.13454	-6.57432e-05			4.46036	-0.00162771	5.0465	0.000102022	5.13454	-1.32704e-05			4.46558	0.000330139	5.0465	0.000811587	5.13454	3.19611e-05			4.4619	0.00106905	5.0465	0.000484646	5.13454	0.000137073			4.46927	-0.00288978	5.0465	0.000226213	5.13454	5.38135e-05
4.49903	-0.000886176	5.05358	-5.99376e-05	5.15138	-7.69254e-05			4.50501	0.000348299	5.05358	0.000107925	5.15137	-6.70732e-05			4.47615	-0.00162449	5.06333	0.000116582	5.15138	-1.26739e-05			4.48137	0.000329185	5.06333	0.000856374	5.15137	3.23372e-05			4.47769	0.00109063	5.06333	0.000474425	5.15137	0.000136482			4.48506	-0.00288498	5.06333	0.000194898	5.15137	5.44405e-05
4.51482	-0.0008892	5.07041	-5.98822e-05	5.16821	-7.79339e-05			4.5208	0.000339584	5.07041	0.000103712	5.16821	-6.90948e-05			4.49194	-0.00162197	5.08017	9.65439e-05	5.16821	-1.24313e-05			4.49716	0.000328231	5.08017	0.000877657	5.16821	3.18592e-05			4.49348	0.00109067	5.08017	0.000462262	5.16821	0.000135695			4.50085	-0.00289244	5.08017	0.00017643	5.16821	5.44675e-05
4.53061	-0.000910573	5.08725	-6.26532e-05	5.18504	-8.0094e-05			4.53659	0.000322198	5.08725	9.68649e-05	5.18504	-7.19161e-05			4.50773	-0.00163343	5.097	6.93037e-05	5.18504	-1.2627e-05			4.51295	0.000358169	5.097	0.000881234	5.18504	3.07786e-05			4.50927	0.00109071	5.097	0.000500467	5.18504	0.000135429			4.51664	-0.0028999	5.097	0.000229237	5.18504	5.37693e-05
4.5464	-0.00092239	5.10408	-6.70969e-05	5.20188	-8.3505e-05			4.55238	0.000321418	5.10408	0.000104547	5.20188	-7.4409e-05			4.52352	-0.00164489	5.11384	3.68019e-05	5.20188	-1.30085e-05			4.52874	0.000376103	5.11384	0.000888457	5.20188	2.94802e-05			4.52506	0.00105747	5.11384	0.000562051	5.20188	0.000136089			4.53243	-0.00292914	5.11384	0.000307184	5.20188	5.24532e-05
4.56219	-0.000899084	5.12092	-7.29641e-05	5.21871	-8.68512e-05			4.56817	0.000320639	5.12092	0.000117391	5.21871	-7.66005e-05			4.53931	-0.00170455	5.13067	7.40551e-06	5.21871	-1.31646e-05			4.54453	0.000403797	5.13067	0.000885471	5.21871	2.83349e-05			4.54085	0.00104281	5.13067	0.000623919	5.21871	0.00013765			4.54822	-0.00294141	5.13067	0.000378756	5.21871	5.08998e-05
4.57798	-0.000888091	5.13775	-7.69333e-05	5.23555	-8.80552e-05			4.58396	0.000314105	5.13775	0.00013654	5.23555	-7.88358e-05			4.5551	-0.00170371	5.14751	-2.00095e-05	5.23555	-1.28834e-05			4.56032	0.000413575	5.1475	0.00087167	5.23555	2.75147e-05			4.55664	0.00101612	5.1475	0.000640388	5.23555	0.000139813			4.56401	-0.00292155	5.1475	0.000430578	5.23555	4.95167e-05
4.59377	-0.000896227	5.15458	-6.81305e-05	5.25238	-8.7784e-05			4.59975	0.000307571	5.15458	0.000147983	5.25238	-7.937e-05			4.57089	-0.00166762	5.16434	-4.96263e-05	5.25238	-1.22761e-05			4.57611	0.000423353	5.16434	0.000835975	5.25238	2.69154e-05			4.57243	0.00103154	5.16434	0.000622123	5.25238	0.00014215			4.5798	-0.0029214	5.16434	0.000460514	5.25238	4.84316e-05
4.60956	-0.000904363	5.17142	-5.93562e-05	5.26922	-8.71133e-05			4.61554	0.000322929	5.17142	0.000152713	5.26922	-7.79068e-05			4.58668	-0.0016441	5.18118	-6.92363e-05	5.26922	-1.16126e-05			4.5919	0.000427897	5.18117	0.000806037	5.26922	2.62417e-05			4.58822	0.00102875	5.18117	0.000609734	5.26922	0.000144173			4.59559	-0.00292124	5.18117	0.000433556	5.26922	4.74105e-05
4.62535	-0.000889979	5.18825	-5.1693e-05	5.28605	-8.63266e-05			4.63133	0.000326231	5.18825	0.000144119	5.28605	-7.66534e-05			4.60247	-0.00163228	5.19801	-9.0675e-05	5.28605	-1.11099e-05			4.60769	0.000428748	5.19801	0.000792013	5.28605	2.51898e-05			4.60401	0.00102596	5.19801	0.000600098	5.28605	0.000145428			4.61138	-0.00294301	5.19801	0.000361906	5.28605	4.60409e-05
4.64114	-0.000880789	5.20509	-4.84968e-05	5.30289	-8.60142e-05			4.64712	0.000324419	5.20509	0.00012937	5.30289	-7.56091e-05			4.61826	-0.00162935	5.21484	-0.000110426	5.30289	-1.09026e-05			4.62348	0.000429599	5.21484	0.000776582	5.30289	2.36696e-05			4.6198	0.00101531	5.21484	0.000596278	5.30289	0.000145612			4.62717	-0.00292564	5.21484	0.00031697	5.30289	4.41394e-05
4.65693	-0.000871599	5.22192	-4.91213e-05	5.31972	-8.61253e-05			4.66291	0.000322607	5.22192	0.00011757	5.31972	-7.48792e-05			4.63405	-0.00162456	5.23168	-0.000104669	5.31972	-1.1131e-05			4.63927	0.000446506	5.23168	0.00075938	5.31972	2.18755e-05			4.63559	0.00102175	5.23168	0.000619865	5.31972	0.000144768			4.64296	-0.00291624	5.23168	0.000308145	5.31972	4.19954e-05
4.67272	-0.000860801	5.23876	-4.79156e-05	5.33656	-8.69959e-05			4.6787	0.000306774	5.23876	0.000108349	5.33655	-7.44735e-05			4.64984	-0.00162409	5.24851	-9.00872e-05	5.33656	-1.19537e-05			4.65506	0.000455582	5.24851	0.00073707	5.33655	2.01382e-05			4.65138	0.00102228	5.24851	0.0006317	5.33655	0.000143409			4.65875	-0.00291082	5.24851	0.000314636	5.33655	4.00601e-05
4.68851	-0.000858342	5.25559	-4.70026e-05	5.35339	-8.76507e-05			4.69449	0.000351109	5.25559	0.000105763	5.35339	-7.43528e-05			4.66563	-0.00162362	5.26535	-6.86671e-05	5.35339	-1.34239e-05			4.67085	0.000454656	5.26535	0.000714148	5.35339	1.87603e-05			4.66717	0.00102281	5.26535	0.000631917	5.35339	0.000142157			4.67454	-0.00291524	5.26535	0.000332544	5.35339	3.84321e-05
4.7043	-0.00086488	5.27243	-4.63509e-05	5.37022	-8.77643e-05			4.71028	0.000352589	5.27243	0.000101406	5.37022	-7.52328e-05			4.68142	-0.00162764	5.28218	-4.76758e-05	5.37022	-1.53019e-05			4.68664	0.000453731	5.28218	0.000678901	5.37022	1.79115e-05			4.68296	0.000981209	5.28218	0.000610624	5.37022	0.000141233			4.69033	-0.00291966	5.28218	0.000345731	5.37022	3.67716e-05
4.72009	-0.000871419	5.28926	-4.61266e-05	5.38706	-8.68418e-05			4.72607	0.000350694	5.28926	9.55106e-05	5.38706	-7.66787e-05			4.69721	-0.00167401	5.29902	-2.33173e-05	5.38706	-1.7043e-05			4.70243	0.000446487	5.29902	0.000654284	5.38706	1.76282e-05			4.69875	0.000994068	5.29902	0.000570766	5.38706	0.000140473			4.70612	-0.00293673	5.29902	0.000351771	5.38706	3.46845e-05
4.73588	-0.00088772	5.3061	-4.99742e-05	5.40389	-8.52399e-05			4.74186	0.0003488	5.3061	8.73836e-05	5.40389	-7.83756e-05			4.713	-0.00171005	5.31585	2.9179e-05	5.40389	-1.81283e-05			4.71822	0.00050035	5.31585	0.000639036	5.40389	1.7859e-05			4.71454	0.00100899	5.31585	0.000538608	5.40389	0.000139653			4.72191	-0.0029302	5.31585	0.000333657	5.40389	3.21975e-05
4.75167	-0.000881119	5.32293	-4.63086e-05	5.42073	-8.36738e-05			4.75765	0.000347275	5.32293	7.87816e-05	5.42073	-7.81177e-05			4.72879	-0.00169425	5.33269	7.36634e-05	5.42073	-1.84452e-05			4.73401	0.000533542	5.33269	0.000637407	5.42073	1.84147e-05			4.73033	0.00100621	5.33269	0.000509125	5.42073	0.000138627			4.7377	-0.002918	5.33269	0.000339267	5.42073	2.98698e-05
4.76746	-0.000878741	5.33977	-4.559e-05	5.43756	-8.18488e-05			4.77344	0.000336298	5.33976	6.9749e-05	5.43756	-7.64933e-05			4.74458	-0.00164766	5.34952	0.000108824	5.43756	-1.82511e-05			4.7498	0.000545744	5.34952	0.000676612	5.43756	1.89591e-05			4.74612	0.00100344	5.34952	0.000484187	5.43756	0.000137333			4.75349	-0.00291096	5.34952	0.000347923	5.43756	2.82949e-05
4.78325	-0.000882715	5.3566	-4.73787e-05	5.4544	-8.01746e-05			4.78923	0.000346332	5.3566	5.74241e-05	5.4544	-7.46256e-05			4.76037	-0.0016263	5.36636	0.000116768	5.4544	-1.78447e-05			4.76559	0.000548608	5.36635	0.000712081	5.4544	1.91542e-05			4.76191	0.000994204	5.36635	0.000476749	5.4544	0.000135769			4.76928	-0.00290392	5.36635	0.000355026	5.4544	2.7608e-05
4.79904	-0.000886688	5.37343	-4.59901e-05	5.47123	-7.88589e-05			4.80502	0.000350851	5.37343	6.72073e-05	5.47123	-7.30192e-05			4.77616	-0.00161827	5.38319	9.97492e-05	5.47123	-1.74159e-05			4.78138	0.000538627	5.38319	0.000732075	5.47123	1.88473e-05			4.7777	0.000969454	5.38319	0.000454691	5.47123	0.000133975			4.78507	-0.00289754	5.38319	0.000351125	5.47123	2.75202e-05
4.81483	-0.000892448	5.39027	-4.18407e-05	5.48807	-7.78606e-05			4.82081	0.00035537	5.39027	7.60422e-05	5.48807	-7.16479e-05			4.79195	-0.00161023	5.40002	8.21695e-05	5.48807	-1.71136e-05			4.79717	0.000528646	5.40002	0.000734506	5.48807	1.81407e-05			4.79349	0.000996844	5.40002	0.0004202	5.48807	0.000131979			4.80086	-0.00289495	5.40002	0.00033762	5.48807	2.75786e-05
4.83062	-0.000904336	5.4071	-3.3232e-05	5.5049	-7.70105e-05			4.8366	0.000359107	5.4071	8.28997e-05	5.5049	-7.22596e-05			4.80774	-0.00160042	5.41686	6.33835e-05	5.5049	-1.71707e-05			4.81296	0.000504841	5.41686	0.000694939	5.5049	1.72682e-05			4.80928	0.000990526	5.41686	0.000378531	5.5049	0.000129791			4.81665	-0.00289481	5.41686	0.000317547	5.5049	2.73416e-05
4.84641	-0.00088315	5.42394	-2.58559e-05	5.52174	-7.62886e-05			4.85239	0.000384802	5.42394	8.80388e-05	5.52173	-7.32401e-05			4.82353	-0.00159874	5.43369	3.91895e-05	5.52174	-1.79283e-05			4.82875	0.000500371	5.43369	0.000664166	5.52173	1.64327e-05			4.82507	0.000984209	5.43369	0.000343158	5.52173	0.000127494			4.83244	-0.00289467	5.43369	0.000309824	5.52173	2.65121e-05
4.8622	-0.000859966	5.44077	-1.95898e-05	5.53857	-7.5941e-05			4.86818	0.000383046	5.44077	9.0498e-05	5.53857	-7.31051e-05			4.83932	-0.00159706	5.45053	1.98531e-05	5.53857	-1.95508e-05			4.84454	0.000495901	5.45053	0.00064137	5.53857	1.575e-05			4.84086	0.00096661	5.45053	0.000313426	5.53857	0.000125305			4.84823	-0.0029284	5.45053	0.000308153	5.53857	2.51387e-05
4.87799	-0.000849919	5.45761	-2.08514e-05	5.55541	-7.57278e-05			4.88397	0.00038129	5.45761	8.54773e-05	5.5554	-7.28978e-05			4.85511	-0.00160682	5.46736	-6.21649e-07	5.55541	-2.16507e-05			4.86033	0.000498275	5.46736	0.000626821	5.5554	1.52538e-05			4.85665	0.000987979	5.46736	0.000290171	5.5554	0.000123497			4.86402	-0.00292865	5.46736	0.000312492	5.5554	2.37754e-05
4.89378	-0.000844451	5.47444	-3.49364e-05	5.57224	-7.53098e-05			4.89976	0.000376709	5.47444	8.00531e-05	5.57224	-7.27132e-05			4.8709	-0.00162792	5.4842	-1.7692e-05	5.57224	-2.34811e-05			4.87612	0.000543908	5.4842	0.000608557	5.57224	1.49366e-05			4.87244	0.000994628	5.4842	0.000266079	5.57224	0.000122331			4.87981	-0.00288329	5.4842	0.000328389	5.57224	2.31884e-05
4.90957	-0.000850333	5.49128	-4.50879e-05	5.58907	-7.50195e-05			4.91555	0.000405607	5.49128	7.41635e-05	5.58907	-7.25497e-05			4.88669	-0.00162023	5.50103	9.99164e-07	5.58907	-2.46085e-05			4.89191	0.000617812	5.50103	0.000587002	5.58907	1.47892e-05			4.88823	0.000993702	5.50103	0.000241117	5.58907	0.000121987			4.8956	-0.00286461	5.50103	0.000355929	5.58907	2.37098e-05
4.92536	-0.000856216	5.50811	-5.35928e-05	5.60591	-7.48451e-05			4.93134	0.000411408	5.50811	5.15003e-05	5.60591	-7.19212e-05			4.90248	-0.00161816	5.51787	3.68669e-05	5.60591	-2.52139e-05			4.9077	0.000633698	5.51787	0.000566737	5.60591	1.47646e-05			4.90402	0.000992777	5.51787	0.000213864	5.60591	0.000122421			4.91139	-0.00286052	5.51787	0.00038091	5.60591	2.5039e-05
4.94115	-0.00084806	5.52495	-6.05783e-05	5.62274	-7.5146e-05			4.94713	0.000412277	5.52494	7.02174e-05	5.62274	-7.13913e-05			4.91826	-0.00161609	5.5347	7.3168e-05	5.62274	-2.57816e-05			4.92349	0.00063834	5.5347	0.000580674	5.62274	1.47427e-05			4.91981	0.000976577	5.5347	0.000184658	5.62274	0.000123298			4.92718	-0.00286017	5.5347	0.000390649	5.62274	2.66261e-05
4.95694	-0.000844188	5.54178	-5.2346e-05	5.63958	-7.63583e-05			4.96292	0.000416207	5.54178	8.59235e-05	5.63958	-7.09545e-05			4.93405	-0.00157566	5.55154	8.12858e-05	5.63958	-2.67024e-05			4.93928	0.000642983	5.55153	0.000593592	5.63958	1.45874e-05			4.9356	0.000921627	5.55153	0.000171316	5.63958	0.000124149			4.94297	-0.00285982	5.55153	0.000383452	5.63958	2.79812e-05
4.97273	-0.000840315	5.55861	-4.74925e-05	5.65641	-7.69952e-05			4.97871	0.000417695	5.55861	9.89748e-05	5.65641	-7.07765e-05			4.94984	-0.00154263	5.56837	6.9097e-05	5.65641	-2.80592e-05			4.95507	0.000660635	5.56837	0.000606621	5.65641	1.42312e-05			4.95139	0.000927348	5.56837	0.000156896	5.65641	0.000124566			4.95876	-0.00290492	5.56837	0.00034269	5.65641	2.87036e-05
4.98852	-0.000832881	5.57545	-4.55796e-05	5.67325	-7.62745e-05			4.9945	0.000419183	5.57545	0.000101483	5.67325	-7.07737e-05			4.96563	-0.00154753	5.58521	7.07116e-05	5.67325	-2.94801e-05			4.97086	0.000665651	5.5852	0.000624185	5.67325	1.37029e-05			4.96718	0.000927426	5.5852	0.000149354	5.67325	0.000124231			4.97455	-0.00285212	5.5852	0.000353113	5.67325	2.85623e-05
5.00431	-0.000825448	5.59228	-4.90971e-05	5.69008	-7.54868e-05			5.01029	0.00042317	5.59228	0.000102518	5.69008	-7.09247e-05			4.98142	-0.00155243	5.60204	7.72697e-05	5.69008	-3.02589e-05			4.98665	0.000656221	5.60204	0.00062005	5.69008	1.30772e-05			4.98297	0.000927505	5.60204	0.000201057	5.69008	0.000122979			4.99034	-0.00283518	5.60204	0.000416375	5.69008	2.77723e-05
5.0201	-0.000819626	5.60912	-5.37129e-05	5.70692	-7.47976e-05			5.02608	0.000421672	5.60912	8.3834e-05	5.70691	-7.13456e-05			4.99721	-0.00156543	5.61887	9.03444e-05	5.70692	-2.98639e-05			5.00244	0.000646791	5.61887	0.000599566	5.70691	1.24122e-05			4.99876	0.000935048	5.61887	0.000243312	5.70691	0.000120961			5.00613	-0.00282176	5.61887	0.000477635	5.70691	2.69435e-05
5.03589	-0.000818959	5.62595	-5.92969e-05	5.72375	-7.41971e-05			5.04187	0.000420175	5.62595	7.06557e-05	5.72375	-7.187e-05			5.013	-0.00156288	5.63571	0.000103773	5.72375	-2.83611e-05			5.01823	0.00066846	5.63571	0.000584687	5.72375	1.17574e-05			5.01455	0.000941996	5.63571	0.00027605	5.72375	0.000118655			5.02192	-0.00281617	5.63571	0.000529482	5.72375	2.65192e-05
5.05168	-0.000818291	5.64279	-6.80946e-05	5.74059	-7.47167e-05			5.05766	0.000434346	5.64279	5.92281e-05	5.74058	-7.34488e-05			5.02879	-0.00157271	5.65254	0.00010562	5.74059	-2.62737e-05			5.03402	0.000722033	5.65254	0.000574004	5.74058	1.11818e-05			5.03034	0.000943871	5.65254	0.000290957	5.74058	0.000116681			5.03771	-0.00277372	5.65254	0.000559746	5.74058	2.64779e-05
5.06747	-0.000827156	5.65962	-7.41838e-05	5.75742	-7.59644e-05			5.07345	0.000444982	5.65962	4.93957e-05	5.75742	-7.4758e-05			5.04458	-0.00158254	5.66938	9.46537e-05	5.75742	-2.41186e-05			5.04981	0.000789278	5.66938	0.000551938	5.75742	1.07286e-05			5.04613	0.000942491	5.66938	0.000298965	5.75742	0.000115471			5.0535	-0.00275434	5.66938	0.00056961	5.75742	2.65896e-05
5.08326	-0.000817974	5.67646	-8.00255e-05	5.77425	-7.60229e-05			5.08924	0.000445789	5.67646	5.23406e-05	5.77425	-7.47429e-05			5.06037	-0.00160475	5.68621	5.84085e-05	5.77425	-2.21702e-05			5.0656	0.000797889	5.68621	0.000519913	5.77425	1.0367e-05			5.06192	0.000941111	5.68621	0.00031683	5.77425	0.000114976			5.06929	-0.00275113	5.68621	0.000546748	5.77425	2.6688e-05
5.09905	-0.000816202	5.69329	-8.56415e-05	5.79109	-7.56993e-05			5.10503	0.000440439	5.69329	5.81874e-05	5.79109	-7.46791e-05			5.07616	-0.00164522	5.70305	5.71983e-05	5.79109	-2.05341e-05			5.08139	0.000802906	5.70305	0.000483621	5.79109	1.00176e-05			5.07771	0.000912098	5.70305	0.000335663	5.79109	0.000114793			5.08508	-0.00275126	5.70305	0.000483457	5.79109	2.67004e-05
5.11484	-0.000814985	5.71013	-8.90694e-05	5.80792	-7.55003e-05			5.12082	0.000435088	5.71012	5.84949e-05	5.80792	-7.45868e-05			5.09195	-0.00155927	5.71988	6.07375e-05	5.80792	-1.92732e-05			5.09718	0.000807923	5.71988	0.000483488	5.80792	9.58548e-06			5.0935	0.000903286	5.71988	0.00035179	5.80792	0.00011455			5.10087	-0.00275139	5.71988	0.000402053	5.80792	2.65776e-05
5.13063	-0.000814045	5.72696	-9.30366e-05	5.82476	-7.54165e-05			5.13661	0.000444754	5.72696	5.4048e-05	5.82476	-7.32366e-05			5.10774	-0.00153026	5.73672	6.76251e-05	5.82476	-1.84184e-05			5.11297	0.000830682	5.73671	0.00051166	5.82476	8.96411e-06			5.10929	0.000893495	5.73671	0.000367495	5.82476	0.000114119			5.11666	-0.00274807	5.73671	0.00036284	5.82476	2.62647e-05
5.14642	-0.000813105	5.74379	-9.75009e-05	5.84159	-7.6854e-05			5.1524	0.00045019	5.74379	5.02987e-05	5.84159	-7.08743e-05			5.12353	-0.00152436	5.75355	7.14584e-05	5.84159	-1.79021e-05			5.12876	0.00082709	5.75355	0.000540548	5.84159	8.06982e-06			5.12508	0.000883704	5.75355	0.000398796	5.84159	0.000113665			5.13245	-0.00274475	5.75355	0.000329331	5.84159	2.58009e-05
5.16221	-0.000814412	5.76063	-0.000105993	5.85843	-7.7995e-05			5.16819	0.000456228	5.76063	4.72002e-05	5.85843	-6.92138e-05			5.13932	-0.00154032	5.77039	7.02873e-05	5.85843	-1.75736e-05			5.14455	0.000823498	5.77038	0.000568464	5.85843	6.98858e-06			5.14087	0.000858318	5.77038	0.000448496	5.85843	0.000113502			5.14824	-0.0027258	5.77038	0.00029211	5.85843	2.54114e-05
5.178	-0.000814126	5.77746	-0.0001112	5.87526	-7.81841e-05			5.18398	0.000450459	5.77746	5.14979e-05	5.87526	-6.81889e-05			5.15511	-0.00155628	5.78722	4.79164e-05	5.87526	-1.72882e-05			5.16034	0.000812022	5.78722	0.00058995	5.87526	6.0639e-06			5.15666	0.000898272	5.78722	0.000494483	5.87526	0.000113799			5.16403	-0.00271648	5.78722	0.000250566	5.87526	2.52932e-05
5.19379	-0.000789151	5.7943	-0.000115948	5.8921	-7.82308e-05			5.19977	0.000444689	5.7943	5.24389e-05	5.89209	-6.86938e-05			5.1709	-0.00155712	5.80405	2.03027e-05	5.8921	-1.69695e-05			5.17613	0.000788183	5.80405	0.00060577	5.89209	5.6321e-06			5.17245	0.000902151	5.80405	0.000519431	5.89209	0.000114457			5.17982	-0.00271338	5.80405	0.000196861	5.89209	2.52905e-05
5.20958	-0.000779864	5.81113	-0.000120265	5.90893	-7.79861e-05			5.21556	0.000459875	5.81113	5.04068e-05	5.90893	-7.09147e-05			5.18669	-0.00155795	5.82089	-7.62084e-06	5.90893	-1.66608e-05			5.19192	0.000859942	5.82089	0.000618548	5.90893	5.73295e-06			5.18824	0.000889877	5.82089	0.000527293	5.90893	0.000115205			5.19561	-0.00271339	5.82089	0.000141027	5.90893	2.49228e-05
5.22537	-0.000774777	5.82797	-0.000119199	5.92577	-7.73442e-05			5.23135	0.000482991	5.82797	3.51574e-05	5.92576	-7.2555e-05			5.20248	-0.00155804	5.83772	-3.29462e-05	5.92577	-1.65356e-05			5.20771	0.000884204	5.83772	0.000647847	5.92576	6.1712e-06			5.20403	0.000877603	5.83772	0.000529416	5.92576	0.000115712			5.2114	-0.00271339	5.83772	0.000133649	5.92576	2.3709e-05
5.24116	-0.000782223	5.8448	-0.000116101	5.9426	-7.67654e-05			5.24714	0.000474592	5.8448	2.98454e-05	5.9426	-7.35253e-05			5.21827	-0.00160305	5.85456	-3.52056e-05	5.9426	-1.6807e-05			5.2235	0.000908466	5.85456	0.000679457	5.9426	6.68821e-06			5.21982	0.000847341	5.85456	0.00052799	5.9426	0.000115722			5.22719	-0.00269081	5.85456	0.000142282	5.9426	2.14528e-05
5.25695	-0.000789669	5.86164	-0.00011377	5.95943	-7.63132e-05			5.26293	0.000466194	5.86164	2.39161e-05	5.95943	-7.32362e-05			5.23406	-0.00160591	5.87139	-3.09434e-05	5.95943	-1.7517e-05			5.23929	0.000921543	5.87139	0.000691964	5.95943	7.03024e-06			5.23561	0.000830434	5.87139	0.000530685	5.95943	0.000115289			5.24298	-0.00267881	5.87139	0.000162409	5.95943	1.83552e-05
5.27274	-0.000789772	5.87847	-0.000112093	5.97627	-7.5973e-05			5.27872	0.000449197	5.87847	1.75434e-05	5.97627	-7.26639e-05			5.24985	-0.00156411	5.88823	-2.96683e-05	5.97627	-1.83558e-05			5.25508	0.000991368	5.88823	0.000693794	5.97627	6.94738e-06			5.2514	0.000829667	5.88823	0.000504264	5.97627	0.000114765			5.25877	-0.00267597	5.88823	0.000173666	5.97627	1.49021e-05
5.28853	-0.000789874	5.89531	-0.000109516	5.9931	-7.61646e-05			5.29451	0.000477219	5.8953	2.36801e-05	5.9931	-7.21086e-05			5.26564	-0.00150869	5.90506	-3.20213e-05	5.9931	-1.88654e-05			5.27087	0.00099388	5.90506	0.00073109	5.9931	6.25858e-06			5.26719	0.000828899	5.90506	0.000462048	5.9931	0.000114418			5.27456	-0.00267313	5.90506	0.000176381	5.9931	1.16019e-05
5.30432	-0.000797454	5.91214	-0.000107776	6.00994	-7.57151e-05			5.3103	0.000484658	5.91214	2.71309e-05	6.00994	-7.16985e-05			5.28143	-0.00150884	5.9219	-4.44964e-05	6.00994	-1.88399e-05			5.28666	0.000985457	5.92189	0.000785845	6.00994	5.04887e-06			5.28298	0.000753474	5.92189	0.000474051	6.00994	0.000114233			5.29036	-0.00265794	5.92189	0.000169651	6.00994	8.86483e-06
5.32011	-0.000757953	5.92897	-0.00010667	6.02677	-7.46367e-05			5.32609	0.000492528	5.92897	2.83117e-05	6.02677	-7.14172e-05			5.29722	-0.00150898	5.93873	-5.59354e-05	6.02677	-1.83698e-05			5.30245	0.000977034	5.93873	0.000830139	6.02677	3.70097e-06			5.29877	0.000750354	5.93873	0.000484932	6.02677	0.000114127			5.30615	-0.00264382	5.93873	0.000194578	6.02677	6.95735e-06
5.3359	-0.000760975	5.94581	-9.26113e-05	6.04361	-7.31501e-05			5.34188	0.000496079	5.94581	3.46365e-05	6.04361	-7.11623e-05			5.31301	-0.00151381	5.95557	-5.8831e-05	6.04361	-1.76151e-05			5.31824	0.000950663	5.95556	0.000857187	6.04361	2.59791e-06			5.31456	0.000747234	5.95556	0.00049313	6.04361	0.000114116			5.32194	-0.00262971	5.95556	0.000256029	6.04361	5.83704e-06
5.35169	-0.000763997	5.96264	-7.57069e-05	6.06044	-7.18919e-05			5.35767	0.000492327	5.96264	4.62727e-05	6.06044	-6.91864e-05			5.3288	-0.00155686	5.9724	-4.30436e-05	6.06044	-1.67029e-05			5.33403	0.00096531	5.9724	0.000814911	6.06044	1.87713e-06			5.33035	0.00073654	5.9724	0.000485595	6.06044	0.000114231			5.33773	-0.00257583	5.9724	0.000308098	6.06044	5.13759e-06
5.36748	-0.0007792	5.97948	-5.64165e-05	6.07728	-7.08411e-05			5.37346	0.000488574	5.97948	6.24111e-05	6.07727	-6.75989e-05			5.34459	-0.00156986	5.98923	-3.01329e-05	6.07728	-1.57757e-05			5.34982	0.000991681	5.98923	0.000793676	6.07727	1.46524e-06			5.34614	0.000724397	5.98923	0.000462553	6.07727	0.000114435			5.35352	-0.00256617	5.98923	0.000347247	6.07727	4.40929e-06
5.38327	-0.000762195	5.99631	-4.56145e-05	6.09411	-7.02831e-05			5.38925	0.000500561	5.99631	6.97162e-05	6.09411	-6.63764e-05			5.36038	-0.00157251	6.00607	-1.96417e-05	6.09411	-1.49925e-05			5.36561	0.00100168	6.00607	0.000827838	6.09411	1.15846e-06			5.36193	0.00076409	6.00607	0.000414335	6.09411	0.000114654			5.36931	-0.00255651	6.00607	0.000339886	6.09411	3.3666e-06
5.39906	-0.000754096	6.01315	-4.21909e-05	6.11095	-7.04007e-05			5.40504	0.000505716	6.01315	6.93429e-05	6.11094	-6.58265e-05			5.37617	-0.0016083	6.0229	-1.05733e-05	6.11095	-1.44525e-05			5.3814	0.00101035	6.0229	0.00085928	6.11094	7.07866e-07			5.37772	0.000750672	6.0229	0.000368719	6.11094	0.000114783			5.3851	-0.00254285	6.0229	0.000312264	6.11094	2.09814e-06
5.41485	-0.000744082	6.02998	-5.10544e-05	6.12778	-7.05471e-05			5.42083	0.00051087	6.02998	5.57869e-05	6.12778	-6.56767e-05			5.39196	-0.00159476	6.03974	-3.53464e-06	6.12778	-1.41458e-05			5.39719	0.00107016	6.03974	0.000881281	6.12778	6.1423e-08			5.39351	0.000737253	6.03974	0.000335858	6.12778	0.000114624			5.40089	-0.00245797	6.03974	0.000287929	6.12778	1.08757e-06
5.43064	-0.000739171	6.04682	-5.84595e-05	6.14461	-7.0325e-05			5.43662	0.000528555	6.04682	6.0199e-05	6.14461	-6.58753e-05			5.40775	-0.00155152	6.05657	-3.81632e-06	6.14461	-1.39742e-05			5.41298	0.00109026	6.05657	0.000888352	6.14461	-4.63111e-07			5.4093	0.000708143	6.05657	0.00030322	6.14461	0.00011391			5.41668	-0.0024655	6.05657	0.000259324	6.14461	8.73298e-07
5.44643	-0.000741976	6.06365	-6.21865e-05	6.16145	-6.99721e-05			5.45241	0.00054457	6.06365	8.28171e-05	6.16145	-6.71435e-05			5.42354	-0.00154657	6.07341	-6.5674e-06	6.16145	-1.38422e-05			5.42877	0.00108841	6.07341	0.000838564	6.16145	-4.39013e-07			5.42509	0.000706593	6.07341	0.000271786	6.16145	0.00011251			5.43247	-0.00247304	6.07341	0.00018345	6.16145	1.61243e-06
5.46222	-0.00074478	6.08049	-6.68095e-05	6.17828	-6.96478e-05			5.4682	0.000550113	6.08048	0.000101177	6.17828	-6.65983e-05			5.43933	-0.00153228	6.09024	-1.93888e-05	6.17828	-1.37154e-05			5.44456	0.00108657	6.09024	0.000808548	6.17828	1.78782e-07			5.44088	0.000711764	6.09024	0.000248839	6.17828	0.000110542			5.44826	-0.00249102	6.09024	0.000158212	6.17828	2.9619e-06
5.47801	-0.000730486	6.09732	-7.21654e-05	6.19512	-6.99565e-05			5.48399	0.000544809	6.09732	0.000115779	6.19512	-6.31399e-05			5.45512	-0.00151116	6.10708	-2.89604e-05	6.19512	-1.35852e-05			5.46035	0.00106242	6.10707	0.000788703	6.19512	9.26367e-07			5.45667	0.000717469	6.10707	0.000229231	6.19512	0.000108222			5.46405	-0.00247461	6.10707	0.000139721	6.19512	4.3526e-06
5.4938	-0.000722841	6.11415	-7.24072e-05	6.21195	-7.08288e-05			5.49978	0.000539505	6.11415	0.000116147	6.21195	-5.99749e-05			5.47091	-0.00149989	6.12391	-3.3451e-05	6.21195	-1.34563e-05			5.47614	0.00109509	6.12391	0.000773803	6.21195	1.21421e-06			5.47246	0.000715534	6.12391	0.00020939	6.21195	0.000105799			5.47984	-0.00243699	6.12391	0.000123964	6.21195	5.35382e-06
5.50959	-0.000729573	6.13099	-7.05044e-05	6.22879	-7.24528e-05			5.51557	0.000546165	6.13099	9.89759e-05	6.22879	-5.7149e-05			5.4867	-0.00149354	6.14075	-2.81079e-05	6.22879	-1.33908e-05			5.49193	0.00109356	6.14074	0.000767366	6.22879	8.66362e-07			5.48825	0.000713598	6.14074	0.00018919	6.22879	0.000103584			5.49563	-0.00241704	6.14074	0.00011633	6.22879	5.87679e-06
5.52538	-0.000736304	6.14782	-6.67345e-05	6.24562	-7.3657e-05			5.53136	0.00057769	6.14782	8.57929e-05	6.24562	-5.503e-05			5.50249	-0.00150921	6.15758	-2.89902e-05	6.24562	-1.3515e-05			5.50772	0.00109204	6.15758	0.000796296	6.24562	2.71101e-07			5.50404	0.000706579	6.15758	0.000167568	6.24562	0.000101757			5.51142	-0.00239709	6.15758	0.00015415	6.24562	6.13188e-06
5.54117	-0.000694885	6.16466	-5.95601e-05	6.26246	-7.38495e-05			5.54715	0.000574164	6.16466	7.75032e-05	6.26245	-5.35369e-05			5.51828	-0.00152488	6.17441	-3.46769e-05	6.26246	-1.39652e-05			5.52351	0.00108217	6.17441	0.000819001	6.26245	-8.05638e-08			5.51983	0.000678383	6.17441	0.000147779	6.26245	0.000100253			5.52721	-0.00233212	6.17441	0.000178527	6.26245	6.34211e-06
5.55696	-0.000684733	6.18149	-5.30854e-05	6.27929	-7.24552e-05			5.56294	0.000570638	6.18149	7.03845e-05	6.27929	-5.47964e-05			5.53407	-0.00155893	6.19125	-4.09304e-05	6.27929	-1.47866e-05			5.5393	0.00103952	6.19125	0.000831979	6.27929	-4.64716e-08			5.53562	0.000673577	6.19125	0.000151694	6.27929	9.89411e-05			5.543	-0.00231974	6.19125	0.000188696	6.27929	6.5729e-06
5.57275	-0.000679735	6.19833	-4.72304e-05	6.29613	-7.13387e-05			5.57873	0.000559284	6.19833	6.42934e-05	6.29612	-5.71317e-05			5.54986	-0.00159013	6.20808	-5.59533e-05	6.29613	-1.58445e-05			5.55509	0.00110861	6.20808	0.00080676	6.29612	2.06248e-07			5.55141	0.000666989	6.20808	0.000159486	6.29612	9.78151e-05			5.55879	-0.00230736	6.20808	0.000165658	6.29612	6.84787e-06
5.58854	-0.000674736	6.21516	-4.43367e-05	6.31296	-7.04877e-05			5.59452	0.000556057	6.21516	6.12468e-05	6.31296	-5.79803e-05			5.56565	-0.0015483	6.22492	-7.63586e-05	6.31296	-1.69192e-05			5.57088	0.00116919	6.22492	0.00078328	6.31296	4.51826e-07			5.5672	0.000660401	6.22492	0.000157006	6.31296	9.69401e-05			5.57458	-0.00227852	6.22492	0.000113086	6.31296	7.22958e-06
5.60433	-0.000669863	6.232	-4.40167e-05	6.32979	-7.02959e-05			5.61031	0.000559605	6.232	5.87848e-05	6.32979	-5.6689e-05			5.58144	-0.00153803	6.24175	-8.45525e-05	6.32979	-1.78618e-05			5.58667	0.00116779	6.24175	0.000772936	6.32979	5.85356e-07			5.58299	0.000641795	6.24175	0.000145728	6.32979	9.62375e-05			5.59037	-0.00225797	6.24175	7.88184e-05	6.32979	7.73135e-06
5.62013	-0.000654677	6.24883	-4.85668e-05	6.34663	-7.15829e-05			5.6261	0.000566041	6.24883	5.68297e-05	6.34663	-5.50383e-05			5.59723	-0.00152831	6.25859	-8.73661e-05	6.34663	-1.85721e-05			5.60246	0.00116639	6.25859	0.000768726	6.34663	7.11346e-07			5.59878	0.000638449	6.25859	0.000136541	6.34663	9.54611e-05			5.60616	-0.00223741	6.25859	4.12151e-05	6.34663	8.24441e-06
5.63592	-0.000642104	6.26567	-5.48038e-05	6.36346	-7.36632e-05			5.64189	0.000577854	6.26566	5.53559e-05	6.36346	-5.39329e-05			5.61302	-0.00150025	6.27542	-8.61045e-05	6.36346	-1.89147e-05			5.61825	0.00115608	6.27542	0.000767206	6.36346	1.08218e-06			5.61457	0.000635103	6.27542	0.000194459	6.36346	9.44539e-05			5.62195	-0.00222945	6.27542	2.48627e-06	6.36346	8.58214e-06
5.65171	-0.00062244	6.2825	-5.64256e-05	6.3803	-7.49904e-05			5.65768	0.000585035	6.2825	5.4354e-05	6.3803	-5.33167e-05			5.62881	-0.00149795	6.29226	-8.60062e-05	6.3803	-1.87751e-05			5.63404	0.00118383	6.29225	0.000772497	6.3803	1.86292e-06			5.63036	0.000613458	6.29225	0.000273204	6.3803	9.34421e-05			5.63774	-0.00221346	6.29225	-1.66137e-05	6.3803	8.54239e-06
5.6675	-0.000621212	6.29934	-5.56007e-05	6.39713	-7.51224e-05			5.67347	0.000612255	6.29933	6.04851e-05	6.39713	-5.36091e-05			5.6446	-0.00149626	6.30909	-8.75173e-05	6.39713	-1.81891e-05			5.64983	0.00117847	6.30909	0.000812873	6.39713	3.00041e-06			5.64615	0.000624609	6.30909	0.000340406	6.39713	9.30391e-05			5.65353	-0.00220664	6.30909	2.9705e-05	6.39713	7.93224e-06
5.68329	-0.000620549	6.31617	-5.3794e-05	6.41397	-7.53236e-05			5.68926	0.000613964	6.31617	6.55339e-05	6.41397	-5.38579e-05			5.66039	-0.00149457	6.32593	-9.35212e-05	6.41397	-1.73832e-05			5.66562	0.0011731	6.32592	0.000837702	6.41397	4.33489e-06			5.66194	0.000628032	6.32592	0.000397117	6.41397	9.37239e-05			5.66932	-0.00219277	6.32592	9.27679e-05	6.41397	6.69368e-06
5.69908	-0.000619885	6.333	-5.11404e-05	6.4308	-7.55999e-05			5.70505	0.000612955	6.333	6.96093e-05	6.4308	-5.40575e-05			5.67618	-0.00153275	6.34276	-8.90227e-05	6.4308	-1.66855e-05			5.68141	0.00115671	6.34276	0.000844949	6.4308	5.69507e-06			5.67773	0.000622035	6.34276	0.000443392	6.4308	9.53696e-05			5.68511	-0.00215333	6.34276	0.000140331	6.4308	5.1815e-06
5.71487	-0.000612981	6.34984	-4.80158e-05	6.44764	-7.61032e-05			5.72084	0.000611946	6.34984	6.73712e-05	6.44763	-5.43239e-05			5.69197	-0.0015308	6.35959	-5.97562e-05	6.44764	-1.64018e-05			5.6972	0.00118444	6.35959	0.000809125	6.44763	6.8632e-06			5.69352	0.000616038	6.35959	0.00049824	6.44763	9.74604e-05			5.7009	-0.00214614	6.35959	0.000169977	6.44763	4.20629e-06
5.73066	-0.000609346	6.36667	-4.79886e-05	6.46447	-7.65839e-05			5.73663	0.000589603	6.36667	7.11943e-05	6.46447	-5.39733e-05			5.70776	-0.00153173	6.37643	-3.54239e-05	6.46447	-1.6677e-05			5.71299	0.00121106	6.37643	0.000772512	6.46447	7.59105e-06			5.70931	0.000599614	6.37643	0.000545254	6.46447	9.95425e-05			5.71669	-0.00210961	6.37643	0.000155115	6.46447	4.47874e-06
5.74645	-0.000605711	6.38351	-5.06274e-05	6.48131	-7.6588e-05			5.75242	0.000613741	6.38351	7.48238e-05	6.4813	-5.36155e-05			5.72355	-0.00153265	6.39326	-1.55368e-05	6.48131	-1.73209e-05			5.72878	0.00122381	6.39326	0.000765775	6.4813	7.68997e-06			5.7251	0.00058319	6.39326	0.000551321	6.4813	0.000101323			5.73248	-0.00208855	6.39326	0.000146765	6.4813	6.01076e-06
5.76224	-0.000594703	6.40034	-5.30455e-05	6.49814	-7.61681e-05			5.76821	0.000623304	6.40034	7.77874e-05	6.49814	-5.45479e-05			5.73934	-0.00157397	6.4101	-2.60294e-06	6.49814	-1.78391e-05			5.74457	0.00123448	6.4101	0.000764865	6.49814	7.11064e-06			5.74089	0.000520495	6.4101	0.000527313	6.49814	0.000102534			5.74827	-0.00206749	6.4101	0.000120466	6.49814	8.20833e-06
5.77803	-0.00057801	6.41718	-5.7589e-05	6.51498	-7.54999e-05			5.784	0.000640208	6.41718	8.01472e-05	6.51497	-5.66296e-05			5.75513	-0.00154792	6.42693	-7.71237e-06	6.51498	-1.78159e-05			5.76036	0.0012356	6.42693	0.000743692	6.51497	6.00487e-06			5.75668	0.00051402	6.42693	0.000518406	6.51497	0.000102954			5.76406	-0.00206124	6.42693	8.14042e-05	6.51497	1.03141e-05
5.79382	-0.000579632	6.43401	-6.39189e-05	6.53181	-7.43885e-05			5.79979	0.000646123	6.43401	8.14424e-05	6.53181	-5.77126e-05			5.77092	-0.00152103	6.44377	-1.36064e-05	6.53181	-1.72965e-05			5.77615	0.00123672	6.44377	0.000703776	6.53181	4.7124e-06			5.77247	0.000507545	6.44377	0.000511641	6.53181	0.000102645			5.77985	-0.00200146	6.44377	6.19504e-05	6.53181	1.17017e-05
5.80961	-0.000581253	6.45085	-6.36435e-05	6.54864	-7.26895e-05			5.81558	0.000652038	6.45085	7.41545e-05	6.54864	-5.88182e-05			5.78671	-0.00148901	6.4606	-1.9302e-05	6.54864	-1.6707e-05			5.79194	0.00125718	6.4606	0.000642443	6.54864	3.61979e-06			5.78826	0.000521584	6.4606	0.00050549	6.54864	0.000101905			5.79564	-0.00199552	6.4606	0.000119933	6.54864	1.21663e-05
5.8254	-0.000596015	6.46768	-6.09202e-05	6.56548	-7.09057e-05			5.83137	0.000653955	6.46768	6.98978e-05	6.56548	-5.99555e-05			5.8025	-0.00148422	6.47744	-1.67558e-05	6.56548	-1.64757e-05			5.80773	0.00126443	6.47743	0.000602043	6.56548	2.96353e-06			5.80405	0.000527963	6.47743	0.00049022	6.56548	0.000100923			5.81143	-0.00199128	6.47743	0.000179613	6.56548	1.2029e-05
5.84119	-0.00057966	6.48452	-6.03456e-05	6.58231	-6.92073e-05			5.84716	0.000664839	6.48451	6.50224e-05	6.58231	-6.15094e-05			5.81829	-0.00148465	6.49427	5.68007e-07	6.58231	-1.67785e-05			5.82352	0.00126856	6.49427	0.000640788	6.58231	2.76684e-06			5.81984	0.00052644	6.49427	0.00046423	6.58231	9.96651e-05			5.82722	-0.00199656	6.49427	0.00023348	6.58231	1.17506e-05
5.85698	-0.000567231	6.50135	-6.16311e-05	6.59915	-6.79724e-05			5.86295	0.000674358	6.50135	5.95784e-05	6.59915	-6.19058e-05			5.83408	-0.00148509	6.51111	1.11031e-05	6.59915	-1.74475e-05			5.83931	0.0012625	6.5111	0.000666312	6.59915	2.92672e-06			5.83563	0.000524917	6.5111	0.000410862	6.59915	9.8026e-05			5.84301	-0.00200184	6.5111	0.000266727	6.59915	1.15386e-05
5.87277	-0.000548434	6.51818	-6.47094e-05	6.61598	-6.71489e-05			5.87874	0.000677007	6.51818	4.76533e-05	6.61598	-6.1394e-05			5.84987	-0.0014904	6.52794	1.54468e-05	6.61598	-1.81289e-05			5.8551	0.00125643	6.52794	0.000679167	6.61598	3.33726e-06			5.85142	0.000516473	6.52794	0.000368318	6.61598	9.60016e-05			5.8588	-0.00199017	6.52794	0.000278326	6.61598	1.13748e-05
5.88856	-0.000543863	6.53502	-6.93631e-05	6.63282	-6.77023e-05			5.89453	0.000679657	6.53502	4.14345e-05	6.63282	-6.07138e-05			5.86565	-0.00149572	6.54477	8.9321e-06	6.63282	-1.86387e-05			5.87089	0.0012929	6.54477	0.000672938	6.63282	4.00366e-06			5.86721	0.000506942	6.54477	0.000359198	6.63282	9.38108e-05			5.87459	-0.00196192	6.54477	0.000241594	6.63282	1.11989e-05
5.90435	-0.000539291	6.55185	-7.9181e-05	6.64965	-6.73338e-05			5.91032	0.000689385	6.55185	3.73117e-05	6.64965	-6.03614e-05			5.88144	-0.00150381	6.56161	-2.70661e-05	6.64965	-1.91017e-05			5.88668	0.00131174	6.56161	0.000663302	6.64965	4.98376e-06			5.883	0.000497411	6.56161	0.000361924	6.64965	9.19231e-05			5.89038	-0.00194683	6.56161	0.000170944	6.64965	1.09954e-05
5.92014	-0.000514986	6.56869	-8.4851e-05	6.66649	-6.67413e-05			5.92611	0.000705753	6.56869	3.50221e-05	6.66648	-6.03026e-05			5.89723	-0.00152116	6.57844	-5.37964e-05	6.66649	-1.97718e-05			5.90247	0.00132106	6.57844	0.000668079	6.66648	6.17793e-06			5.89879	0.000479481	6.57844	0.000372513	6.66648	9.09028e-05			5.90617	-0.00193175	6.57844	0.000127255	6.66648	1.07907e-05
5.93593	-0.000513345	6.58552	-8.89116e-05	6.68332	-6.59595e-05			5.9419	0.000710071	6.58552	3.81181e-05	6.68332	-5.99132e-05			5.91302	-0.00152498	6.59528	-6.64825e-05	6.68332	-2.07461e-05			5.91826	0.00133039	6.59528	0.000665106	6.68332	7.31908e-06			5.91458	0.000495825	6.59528	0.000389571	6.68332	9.10297e-05			5.92196	-0.00186643	6.59528	0.000123626	6.68332	1.0597e-05
5.95172	-0.000513048	6.60236	-9.15444e-05	6.70016	-6.50691e-05			5.95769	0.000710919	6.60236	3.78858e-05	6.70015	-5.94826e-05			5.92881	-0.00151816	6.61211	-7.29599e-05	6.70016	-2.17236e-05			5.93405	0.00134353	6.61211	0.000650707	6.70015	8.16639e-06			5.93037	0.000481902	6.61211	0.00041131	6.70015	9.20433e-05			5.93775	-0.00182723	6.61211	0.000125861	6.70015	1.03551e-05
5.96751	-0.000512752	6.61919	-8.75272e-05	6.71699	-6.41983e-05			5.97348	0.000711079	6.61919	3.48485e-05	6.71699	-5.97673e-05			5.9446	-0.00146255	6.62895	-8.0897e-05	6.71699	-2.21166e-05			5.94984	0.00134627	6.62895	0.00059812	6.71699	8.60444e-06			5.94616	0.000467978	6.62895	0.000448558	6.71699	9.3331e-05			5.95354	-0.00182074	6.62895	0.000130028	6.71699	9.92221e-06
5.9833	-0.0005138	6.63603	-8.29616e-05	6.73382	-6.35294e-05			5.98927	0.00071124	6.63603	3.96434e-05	6.73382	-6.06888e-05			5.96039	-0.00146847	6.64578	-9.12605e-05	6.73382	-2.15029e-05			5.96563	0.00134373	6.64578	0.00057791	6.73382	8.64867e-06			5.96195	0.000436025	6.64578	0.000478889	6.73382	9.43055e-05			5.96933	-0.00181739	6.64578	0.000140463	6.73382	9.08158e-06
5.99909	-0.000532653	6.65286	-8.37956e-05	6.75066	-6.30402e-05			6.00506	0.000711475	6.65286	4.38383e-05	6.75066	-6.08064e-05			5.97618	-0.00147439	6.66262	-0.000111117	6.75066	-1.99208e-05			5.98142	0.00134119	6.66261	0.000568123	6.75066	8.39119e-06			5.97774	0.000419091	6.66261	0.000467037	6.75066	9.47053e-05			5.98512	-0.00181403	6.66261	0.00018546	6.75066	7.55662e-06
6.01488	-0.000529284	6.6697	-8.92408e-05	6.76749	-6.27102e-05			6.02085	0.000710582	6.66969	4.75469e-05	6.76749	-6.06071e-05			5.99197	-0.00149006	6.67945	-0.000124442	6.76749	-1.78031e-05			5.99721	0.00129946	6.67945	0.000548203	6.76749	7.89641e-06			5.99353	0.000415005	6.67945	0.00042256	6.76749	9.47019e-05			6.00091	-0.00176223	6.67945	0.000204617	6.76749	5.1167e-06
6.03067	-0.000517608	6.68653	-9.02409e-05	6.78433	-6.24783e-05			6.03664	0.000709689	6.68653	5.59067e-05	6.78433	-6.0411e-05			6.00776	-0.00149162	6.69629	-0.000123129	6.78433	-1.56646e-05			6.013	0.00128521	6.69628	0.000532493	6.78433	7.17458e-06			6.00932	0.000390082	6.69628	0.000380622	6.78433	9.47347e-05			6.0167	-0.00175585	6.69628	0.000196518	6.78433	1.81796e-06
6.04646	-0.000512398	6.70336	-9.14793e-05	6.80116	-6.29812e-05			6.05243	0.000704736	6.70336	6.40068e-05	6.80116	-6.02212e-05			6.02355	-0.0014622	6.71312	-0.00012572	6.80116	-1.38144e-05			6.02879	0.00133181	6.71312	0.000613594	6.80116	6.24491e-06			6.02511	0.00038568	6.71312	0.000339508	6.80116	9.51839e-05			6.03249	-0.00176272	6.71312	0.00012942	6.80116	-1.80102e-06
6.06225	-0.000513912	6.7202	-9.28793e-05	6.818	-6.40858e-05			6.06822	0.000731472	6.7202	7.05441e-05	6.818	-5.88126e-05			6.03934	-0.00145398	6.72996	-0.000132533	6.818	-1.2324e-05			6.04458	0.00134092	6.72995	0.000705243	6.818	5.17124e-06			6.0409	0.000381278	6.72995	0.000298634	6.818	9.61126e-05			6.04828	-0.0017696	6.72995	3.94627e-05	6.818	-4.83997e-06
6.07804	-0.000515426	6.73703	-8.77636e-05	6.83483	-6.59841e-05			6.08401	0.000736094	6.73703	7.56537e-05	6.83483	-5.51391e-05			6.05513	-0.00145881	6.74679	-0.000147094	6.83483	-1.114e-05			6.06037	0.00134355	6.74679	0.000762195	6.83483	4.05287e-06			6.05669	0.000339269	6.74679	0.000255565	6.83483	9.72626e-05			6.06407	-0.00175264	6.74679	5.79438e-06	6.83483	-6.562e-06
6.09383	-0.00049416	6.75387	-8.30051e-05	6.85167	-6.82024e-05			6.0998	0.000736935	6.75387	6.97965e-05	6.85166	-5.20566e-05			6.07092	-0.00146365	6.76362	-0.00015009	6.85167	-1.02402e-05			6.07616	0.00134618	6.76362	0.000786324	6.85166	3.00081e-06			6.07248	0.000335006	6.76362	0.000221462	6.85166	9.82705e-05			6.07986	-0.00172953	6.76362	0.000122834	6.85166	-6.87185e-06
6.10962	-0.000495543	6.7707	-7.87668e-05	6.8685	-6.98107e-05			6.11559	0.000727056	6.7707	5.44969e-05	6.8685	-4.95261e-05			6.08671	-0.0014146	6.78046	-0.00014977	6.8685	-9.76927e-06			6.09195	0.00136585	6.78046	0.000765369	6.8685	2.12375e-06			6.08827	0.000336249	6.78046	0.000199991	6.8685	9.8847e-05			6.09565	-0.00170642	6.78046	0.000235465	6.8685	-6.19961e-06
6.12541	-0.000496927	6.78754	-7.49597e-05	6.88534	-6.91711e-05			6.13138	0.000717176	6.78754	3.63114e-05	6.88533	-4.78212e-05			6.1025	-0.00139396	6.79729	-0.000145607	6.88534	-9.94899e-06			6.10774	0.00137085	6.79729	0.000743355	6.88533	1.52459e-06			6.10406	0.000337492	6.79729	0.000188656	6.88533	9.88573e-05			6.11144	-0.00169847	6.79729	0.000326914	6.88533	-4.98112e-06
6.1412	-0.000501664	6.80437	-6.87815e-05	6.90217	-6.85351e-05			6.14717	0.000756106	6.80437	2.68314e-05	6.90217	-4.6483e-05			6.11829	-0.00139159	6.81413	-0.000132353	6.90217	-1.07274e-05			6.12353	0.00136664	6.81413	0.00071832	6.90217	1.25694e-06			6.11985	0.000331326	6.81413	0.000205271	6.90217	9.83736e-05			6.12723	-0.00169053	6.81413	0.000399246	6.90217	-3.39479e-06
6.15699	-0.000505359	6.82121	-6.30171e-05	6.919	-6.80331e-05			6.16296	0.000769763	6.82121	2.48807e-05	6.919	-4.50338e-05			6.13408	-0.00138923	6.83096	-0.000125201	6.919	-1.16049e-05			6.13932	0.00136244	6.83096	0.000679739	6.919	1.24475e-06			6.13564	0.000330501	6.83096	0.000293006	6.919	9.75812e-05			6.14302	-0.00162553	6.83096	0.000448889	6.919	-1.52241e-06
6.17278	-0.000464128	6.83804	-5.76021e-05	6.93584	-6.76498e-05			6.17875	0.000774867	6.83804	3.01082e-05	6.93584	-4.34817e-05			6.14987	-0.00137861	6.8478	-0.000122482	6.93584	-1.19666e-05			6.15511	0.00134938	6.8478	0.000669226	6.93584	1.29662e-06			6.15143	0.000328578	6.8478	0.000354348	6.93584	9.65559e-05			6.15881	-0.00161974	6.8478	0.00046809	6.93584	4.59491e-07
6.18857	-0.00046421	6.85488	-5.04557e-05	6.95267	-6.748e-05			6.19454	0.000768665	6.85487	3.28882e-05	6.95267	-4.20273e-05			6.16566	-0.00136111	6.86463	-0.000117105	6.95267	-1.155e-05			6.1709	0.00132421	6.86463	0.000664004	6.95267	1.21672e-06			6.16722	0.000329774	6.86463	0.000388013	6.95267	9.51894e-05			6.1746	-0.00161841	6.86463	0.000401546	6.95267	2.29188e-06
6.20436	-0.000464293	6.87171	-4.4917e-05	6.96951	-6.74989e-05			6.21033	0.000762462	6.87171	3.34917e-05	6.96951	-4.0339e-05			6.18145	-0.00135465	6.88147	-0.000111447	6.96951	-1.04971e-05			6.18669	0.00133798	6.88146	0.000659	6.96951	9.50764e-07			6.18301	0.00031882	6.88146	0.000365155	6.96951	9.32888e-05			6.19039	-0.00161708	6.88146	0.000342707	6.96951	3.74195e-06
6.22015	-0.000468419	6.88854	-4.07458e-05	6.98634	-6.81381e-05			6.22612	0.000772926	6.88854	2.35184e-05	6.98634	-3.87294e-05			6.19724	-0.00137478	6.8983	-0.000106012	6.98634	-9.07255e-06			6.20248	0.00134423	6.8983	0.000649376	6.98634	7.18983e-07			6.1988	0.00029168	6.8983	0.000334	6.98634	9.07266e-05			6.20618	-0.00162022	6.8983	0.000288473	6.98634	4.68879e-06
6.23594	-0.000471382	6.90538	-3.52985e-05	7.00318	-6.90624e-05			6.24191	0.000785414	6.90538	1.54594e-05	7.00318	-3.73635e-05			6.21303	-0.00139492	6.91514	-0.000100156	7.00318	-7.54782e-06			6.21827	0.00135048	6.91513	0.000635784	7.00318	8.5277e-07			6.21459	0.000284949	6.91513	0.000306714	7.00318	8.76148e-05			6.22197	-0.00161123	6.91513	0.000221833	7.00318	5.16311e-06
6.25173	-0.000463392	6.92221	-3.228e-05	7.02001	-6.9455e-05			6.2577	0.000794591	6.92221	6.24208e-06	7.02001	-3.62136e-05			6.22882	-0.00138558	6.93197	-8.96417e-05	7.02001	-6.30288e-06			6.23406	0.00138547	6.93197	0.000619232	7.02001	1.36846e-06			6.23038	0.000244516	6.93197	0.000287875	7.02001	8.43427e-05			6.23776	-0.00157232	6.93197	0.000156714	7.02001	5.31873e-06
6.26752	-0.00046429	6.93905	-3.13714e-05	7.03685	-6.97912e-05			6.27349	0.000796643	6.93905	-3.88176e-06	7.03684	-3.63223e-05			6.24461	-0.0013139	6.9488	-7.95981e-05	7.03685	-5.81203e-06			6.24985	0.00140755	6.9488	0.000600959	7.03684	1.88112e-06			6.24617	0.000241983	6.9488	0.000314705	7.03684	8.13224e-05			6.25355	-0.00155665	6.9488	0.00018814	7.03684	5.29844e-06
6.28331	-0.000465187	6.95588	-3.30321e-05	7.05368	-7.00832e-05			6.28928	0.000808613	6.95588	6.19469e-07	7.05368	-3.58606e-05			6.2604	-0.00129137	6.96564	-7.33456e-05	7.05368	-6.38665e-06			6.26564	0.00140663	6.96564	0.000592252	7.05368	1.91047e-06			6.26196	0.000239449	6.96564	0.000365407	7.05368	7.87199e-05			6.26934	-0.00155887	6.96564	0.000220595	7.05368	5.16285e-06
6.2991	-0.000473452	6.97272	-3.421e-05	7.07052	-7.17449e-05			6.30507	0.000804471	6.97272	6.89998e-06	7.07051	-3.37766e-05			6.27619	-0.00128988	6.98247	-7.08149e-05	7.07052	-7.92317e-06			6.28143	0.0014057	6.98247	0.000624279	7.07051	1.19649e-06			6.27775	0.000212787	6.98247	0.000414097	7.07051	7.64759e-05			6.28513	-0.00156109	6.98247	0.000275822	7.07051	5.01161e-06
6.31489	-0.000465314	6.98955	-3.83141e-05	7.08735	-7.2845e-05			6.32086	0.000800329	6.98955	9.52757e-06	7.08735	-3.08719e-05			6.29198	-0.00128838	6.99931	-7.40713e-05	7.08735	-9.9086e-06			6.29722	0.00138296	6.99931	0.000667044	7.08735	-5.31112e-08			6.29354	0.000210771	6.99931	0.00047118	7.08735	7.44746e-05			6.30092	-0.00158797	6.99931	0.000323865	7.08735	5.06921e-06
6.33068	-0.000460673	7.00639	-4.49087e-05	7.10418	-7.29851e-05			6.33665	0.000790587	7.00639	8.98466e-06	7.10418	-2.87429e-05			6.30777	-0.0012964	7.01614	-7.46029e-05	7.10418	-1.1655e-05			6.31301	0.00136705	7.01614	0.0006871	7.10418	-1.24637e-06			6.30933	0.000210887	7.01614	0.00053177	7.10418	7.26288e-05			6.31671	-0.00158941	7.01614	0.000351898	7.10418	5.51645e-06
6.34647	-0.000478297	7.02322	-4.77558e-05	7.12102	-7.29471e-05			6.35244	0.000807359	7.02322	3.09872e-06	7.12102	-2.73138e-05			6.32356	-0.00127352	7.03298	-6.45933e-05	7.12102	-1.26292e-05			6.3288	0.00136097	7.03298	0.000691149	7.12102	-1.88498e-06			6.32512	0.000190557	7.03298	0.000565844	7.12102	7.08864e-05			6.3325	-0.00149859	7.03298	0.000365159	7.12102	6.29335e-06
6.36226	-0.00049592	7.04006	-5.12118e-05	7.13785	-7.26279e-05			6.36823	0.000819759	7.04005	-7.32005e-06	7.13785	-2.73164e-05			6.33935	-0.00126862	7.04981	-6.17545e-05	7.13785	-1.27356e-05			6.34459	0.00134727	7.04981	0.000713534	7.13785	-1.86614e-06			6.34091	0.000170227	7.04981	0.000568912	7.13785	6.92602e-05			6.34829	-0.00145944	7.04981	0.000385285	7.13785	7.15112e-06
6.37805	-0.000505951	7.05689	-5.51747e-05	7.15469	-7.17923e-05			6.38402	0.000821963	7.05689	-8.2212e-06	7.15469	-2.91752e-05			6.35514	-0.00127381	7.06665	-6.60032e-05	7.15469	-1.23272e-05			6.36038	0.00133357	7.06664	0.000771148	7.15469	-1.35253e-06			6.3567	0.000122082	7.06664	0.000492141	7.15469	6.79424e-05			6.36408	-0.00142817	7.06664	0.000405745	7.15469	7.83959e-06
6.39384	-0.000504274	7.07372	-5.67367e-05	7.17152	-7.04715e-05			6.39981	0.000819069	7.07372	-6.20559e-06	7.17152	-2.95611e-05			6.37093	-0.00127901	7.08348	-8.17285e-05	7.17152	-1.18981e-05			6.37617	0.0013338	7.08348	0.000804514	7.17152	-5.74804e-07			6.37249	0.000129362	7.08348	0.000425589	7.17152	6.73167e-05			6.37987	-0.00139902	7.08348	0.000415124	7.17152	8.25308e-06
6.40963	-0.000508189	7.09056	-6.18107e-05	7.18836	-6.90298e-05			6.4156	0.000816174	7.09056	-1.58574e-06	7.18836	-2.92724e-05			6.38672	-0.00126338	7.10032	-9.33738e-05	7.18836	-1.18036e-05			6.39196	0.00136571	7.10031	0.000810979	7.18836	2.5717e-07			6.38828	0.000115742	7.10031	0.000383672	7.18836	6.75765e-05			6.39566	-0.00138695	7.10031	0.000416849	7.18836	8.44949e-06
6.42542	-0.000512105	7.10739	-6.99122e-05	7.20519	-6.7827e-05			6.43139	0.000825808	7.10739	1.7192e-05	7.20519	-2.90088e-05			6.40251	-0.00125542	7.11715	-8.79112e-05	7.20519	-1.21907e-05			6.40775	0.00138329	7.11715	0.000757779	7.20519	1.01796e-06			6.40407	0.000102123	7.11715	0.000346157	7.20519	6.83258e-05			6.41145	-0.00138054	7.11715	0.000427503	7.20519	8.51974e-06
6.44121	-0.000504889	7.12423	-7.95719e-05	7.22203	-6.68379e-05			6.44718	0.000843332	7.12423	3.77614e-05	7.22202	-2.87752e-05			6.4183	-0.00124746	7.13398	-8.11739e-05	7.22203	-1.30274e-05			6.42354	0.00137669	7.13398	0.000733692	7.22202	1.64427e-06			6.41986	6.76181e-05	7.13398	0.000310299	7.22202	6.87763e-05			6.42724	-0.00137728	7.13398	0.000446049	7.22202	8.45858e-06
6.457	-0.000464754	7.14106	-7.96137e-05	7.23886	-6.61665e-05			6.46297	0.000840101	7.14106	6.98114e-05	7.23886	-2.87754e-05			6.43409	-0.00120684	7.15082	-7.30961e-05	7.23886	-1.4174e-05			6.43933	0.00137009	7.15082	0.000767714	7.23886	2.04188e-06			6.43565	4.40494e-05	7.15082	0.000261044	7.23886	6.8326e-05			6.44303	-0.0013756	7.15082	0.000458629	7.23886	8.20024e-06
6.47279	-0.00045129	7.1579	-7.69437e-05	7.2557	-6.57756e-05			6.47876	0.00083687	7.1579	0.00010184	7.25569	-2.96269e-05			6.44988	-0.00115273	7.16765	-6.23595e-05	7.2557	-1.54205e-05			6.45512	0.00134114	7.16765	0.000803645	7.25569	2.06179e-06			6.45144	3.87226e-05	7.16765	0.000216884	7.25569	6.69149e-05			6.45882	-0.00137391	7.16765	0.000459085	7.25569	7.80618e-06
6.48858	-0.00044631	7.17473	-7.19472e-05	7.27253	-6.51826e-05			6.49455	0.000827364	7.17473	0.000103554	7.27253	-3.20103e-05			6.46567	-0.00114463	7.18449	-5.25887e-05	7.27253	-1.64752e-05			6.47091	0.00132623	7.18449	0.000834889	7.27253	1.65173e-06			6.46723	3.33958e-05	7.18449	0.00017609	7.27253	6.49307e-05			6.47461	-0.00135881	7.18449	0.000405219	7.27253	7.58449e-06
6.50437	-0.000452449	7.19157	-6.70099e-05	7.28936	-6.41792e-05			6.51034	0.000824619	7.19157	7.9222e-05	7.28936	-3.40958e-05			6.48146	-0.00114476	7.20132	-4.41333e-05	7.28936	-1.70329e-05			6.4867	0.00132002	7.20132	0.000859578	7.28936	1.10987e-06			6.48302	2.11471e-05	7.20132	0.000138539	7.28936	6.28182e-05			6.4904	-0.00134371	7.20132	0.000385829	7.28936	7.86356e-06
6.52016	-0.000458588	7.2084	-6.15475e-05	7.3062	-6.32609e-05			6.52613	0.000843666	7.2084	5.52839e-05	7.3062	-3.58999e-05			6.49725	-0.00114489	7.21816	-4.05819e-05	7.3062	-1.69272e-05			6.50249	0.00131381	7.21816	0.000876932	7.3062	1.03697e-06			6.49881	8.89842e-06	7.21816	0.00016316	7.3062	6.0784e-05			6.50619	-0.00132456	7.21816	0.00037329	7.3062	8.63088e-06
6.53595	-0.000461772	7.22524	-5.76186e-05	7.32303	-6.30235e-05			6.54192	0.000849769	7.22523	4.4504e-05	7.32303	-3.74809e-05			6.51304	-0.00114109	7.23499	-4.19189e-05	7.32303	-1.61914e-05			6.51828	0.00129863	7.23499	0.000875137	7.32303	1.79721e-06			6.5146	-1.69063e-05	7.23499	0.000197589	7.32303	5.88563e-05			6.52198	-0.00130679	7.23499	0.000339036	7.32303	9.57334e-06
6.55174	-0.000460219	7.24207	-5.50141e-05	7.33987	-6.33909e-05			6.55771	0.000855872	7.24207	3.62941e-05	7.33987	-3.82156e-05			6.52883	-0.00113212	7.25183	-5.29238e-05	7.33987	-1.49851e-05			6.53407	0.00128075	7.25182	0.000851037	7.33987	3.14576e-06			6.53039	-1.35662e-05	7.25182	0.000233031	7.33987	5.7155e-05			6.53777	-0.00128903	7.25182	0.000288202	7.33987	1.03935e-05
6.56753	-0.000464187	7.25891	-5.33769e-05	7.3567	-6.45704e-05			6.5735	0.000861501	7.2589	3.02734e-05	7.3567	-3.82862e-05			6.54462	-0.00112684	7.26866	-7.24527e-05	7.3567	-1.35378e-05			6.54986	0.00132646	7.26866	0.000768835	7.3567	4.52163e-06			6.54618	-1.97367e-05	7.26866	0.000267005	7.3567	5.61016e-05			6.55356	-0.00127324	7.26866	0.000248681	7.3567	1.09011e-05
6.58332	-0.000468155	7.27574	-5.25874e-05	7.37354	-6.55492e-05			6.58929	0.000892499	7.27574	2.22613e-05	7.37354	-3.82747e-05			6.56041	-0.00114461	7.2855	-7.5474e-05	7.37354	-1.21059e-05			6.56565	0.00139107	7.28549	0.000686178	7.37354	5.51881e-06			6.56197	-2.59072e-05	7.28549	0.000281401	7.37354	5.6297e-05			6.56935	-0.00124362	7.28549	0.000276464	7.37354	1.09191e-05
6.59911	-0.000459158	7.29257	-5.41508e-05	7.39037	-6.59174e-05			6.60508	0.000898242	7.29257	1.25037e-05	7.39037	-3.81972e-05			6.5762	-0.00116238	7.30233	-7.14956e-05	7.39037	-1.08603e-05			6.58144	0.00139401	7.30233	0.000630442	7.39037	6.08184e-06			6.57776	-4.53445e-05	7.30233	0.000276537	7.39037	5.80091e-05			6.58514	-0.00122757	7.30233	0.000309353	7.39037	1.02786e-05
6.6149	-0.000455205	7.30941	-5.3008e-05	7.40721	-6.58908e-05			6.62087	0.000896857	7.30941	-2.16517e-06	7.4072	-3.72144e-05			6.59199	-0.00112639	7.31916	-6.64828e-05	7.40721	-9.77871e-06			6.59723	0.00138441	7.31916	0.000582402	7.4072	6.45175e-06			6.59355	-8.36906e-05	7.31916	0.000237792	7.4072	6.08332e-05			6.60093	-0.00122868	7.31916	0.000353419	7.4072	9.00078e-06
6.63069	-0.000456723	7.32624	-5.21706e-05	7.42404	-6.57889e-05			6.63666	0.000895472	7.32624	-2.99966e-06	7.42404	-3.61805e-05			6.60778	-0.00106002	7.336	-6.29332e-05	7.42404	-8.66287e-06			6.61302	0.0013748	7.336	0.000545845	7.42404	6.92636e-06			6.60934	-0.000108952	7.336	0.00018163	7.42404	6.40456e-05			6.61672	-0.00122978	7.336	0.000454163	7.42404	7.41153e-06
6.64648	-0.000458242	7.34308	-5.15472e-05	7.44088	-6.56243e-05			6.65245	0.000865437	7.34308	-1.14504e-06	7.44087	-3.51113e-05			6.62357	-0.00103139	7.35283	-5.97464e-05	7.44088	-7.34188e-06			6.62881	0.00137091	7.35283	0.000553231	7.44087	7.63087e-06			6.62513	-0.000139453	7.35283	0.000149692	7.44087	6.71353e-05			6.63251	-0.0012076	7.35283	0.000553493	7.44087	5.8841e-06
6.66227	-0.000461522	7.35991	-4.34483e-05	7.45771	-6.536e-05			6.66824	0.000883597	7.35991	2.99829e-06	7.45771	-3.39546e-05			6.63936	-0.00101918	7.36967	-5.02126e-05	7.45771	-5.86939e-06			6.6446	0.00136702	7.36967	0.000570221	7.45771	8.48397e-06			6.64092	-0.000144106	7.36967	0.000129031	7.45771	6.99042e-05			6.6483	-0.00119698	7.36967	0.000613111	7.45771	4.52818e-06
6.67806	-0.000446677	7.37675	-3.96078e-05	7.47455	-6.50282e-05			6.68403	0.000894731	7.37675	4.68101e-06	7.47454	-3.28172e-05			6.65515	-0.00101279	7.3865	-3.90755e-05	7.47455	-4.44646e-06			6.66039	0.00135281	7.3865	0.000592856	7.47454	9.28986e-06			6.65671	-0.000148759	7.3865	0.000111065	7.47454	7.22919e-05			6.66409	-0.00119587	7.3865	0.000633302	7.47454	3.21021e-06
6.69385	-0.000448334	7.39358	-3.94722e-05	7.49138	-6.43384e-05			6.69982	0.000895554	7.39358	4.21737e-06	7.49138	-3.27583e-05			6.67094	-0.00100878	7.40334	-2.72883e-05	7.49138	-3.23067e-06			6.67618	0.00130805	7.40334	0.000614083	7.49138	9.83409e-06			6.6725	-0.000151608	7.40334	8.82132e-05	7.49138	7.42289e-05			6.67988	-0.00119475	7.40334	0.000586324	7.49138	1.78439e-06
6.70964	-0.00044999	7.41042	-4.59683e-05	7.50821	-6.33257e-05			6.71561	0.000895044	7.41041	-8.62472e-07	7.50821	-3.36592e-05			6.68673	-0.00100478	7.42017	-2.06871e-05	7.50821	-2.299e-06			6.69197	0.00130952	7.42017	0.000631791	7.50821	9.98219e-06			6.68829	-0.000150426	7.42017	6.54606e-05	7.50821	7.55879e-05			6.69567	-0.00118463	7.42017	0.0005313	7.50821	3.67346e-07
6.72543	-0.000456795	7.42725	-4.79799e-05	7.52505	-6.22281e-05			6.7314	0.000894533	7.42725	-1.34648e-06	7.52505	-3.24956e-05			6.70252	-0.00100674	7.43701	-2.13659e-05	7.52505	-1.75476e-06			6.70776	0.00131037	7.437	0.00064615	7.52505	9.79878e-06			6.70408	-0.000149244	7.437	7.6662e-05	7.52505	7.62626e-05			6.71146	-0.00118675	7.437	0.000468887	7.52505	-6.06816e-07
6.74122	-0.000487524	7.44409	-4.92453e-05	7.54188	-6.10587e-05			6.74719	0.000903661	7.44408	-3.32362e-06	7.54188	-3.14235e-05			6.71831	-0.00100871	7.45384	-4.81689e-05	7.54188	-1.79719e-06			6.72355	0.00130397	7.45384	0.000665718	7.54188	9.56506e-06			6.71987	-0.000150488	7.45384	0.000114483	7.54188	7.63291e-05			6.72725	-0.00118888	7.45384	0.000401121	7.54188	-7.5355e-07
6.75701	-0.000475377	7.46092	-4.98747e-05	7.55872	-5.98183e-05			6.76298	0.000901755	7.46092	-6.56974e-06	7.55872	-3.04567e-05			6.7341	-0.00101546	7.47068	-7.72676e-05	7.55872	-2.54794e-06			6.73934	0.00129756	7.47067	0.000762267	7.55872	9.56025e-06			6.73566	-0.000212757	7.47067	0.000151154	7.55872	7.6134e-05			6.74304	-0.0012259	7.47067	0.000361832	7.55872	-1.46234e-07
6.7728	-0.000470324	7.47775	-5.07038e-05	7.57555	-5.85155e-05			6.77877	0.000899849	7.47775	-7.8276e-06	7.57555	-2.96858e-05			6.74989	-0.00100268	7.48751	-7.12274e-05	7.57555	-3.74044e-06			6.75513	0.00130101	7.48751	0.000851217	7.57555	9.84499e-06			6.75145	-0.000220199	7.48751	0.000169361	7.57555	7.61563e-05			6.75883	-0.0011877	7.48751	0.000341827	7.57555	7.20873e-07
6.78859	-0.000469547	7.49459	-5.17244e-05	7.59239	-5.72892e-05			6.79456	0.000894049	7.49459	-9.15888e-06	7.59238	-2.89482e-05			6.76568	-0.000991957	7.50434	-3.57594e-05	7.59239	-4.81919e-06			6.77092	0.00138199	7.50434	0.000925353	7.59238	1.02969e-05			6.76724	-0.000216549	7.50434	0.000172819	7.59238	7.66825e-05			6.77462	-0.00116038	7.50434	0.000322532	7.59238	1.27421e-06
6.80438	-0.000468771	7.51142	-5.55625e-05	7.60922	-5.6187e-05			6.81035	0.000892993	7.51142	-1.04869e-05	7.60922	-2.74335e-05			6.78147	-0.000955442	7.52118	-3.15219e-06	7.60922	-5.45985e-06			6.78671	0.0013797	7.52118	0.000961887	7.60922	1.07493e-05			6.78303	-0.000214483	7.52118	0.000173377	7.60922	7.75899e-05			6.79041	-0.00115416	7.52118	0.000273809	7.60922	1.05495e-06
6.82017	-0.000472272	7.52826	-4.76381e-05	7.62606	-5.52606e-05			6.82614	0.000901477	7.52826	-2.31258e-06	7.62605	-2.56957e-05			6.79726	-0.000937064	7.53801	6.77209e-06	7.62606	-5.80192e-06			6.8025	0.00137742	7.53801	0.000968586	7.62605	1.10471e-05			6.79882	-0.000237163	7.53801	0.000169285	7.62605	7.84865e-05			6.8062	-0.00114794	7.53801	0.000202039	7.62605	-2.30555e-07
6.83596	-0.000485013	7.54509	-4.35039e-05	7.64289	-5.449e-05			6.84193	0.000898039	7.54509	8.34468e-07	7.64289	-2.43711e-05			6.81304	-0.000918686	7.55485	9.94671e-07	7.64289	-6.19199e-06			6.81829	0.00135288	7.55485	0.000970944	7.64289	1.10617e-05			6.81461	-0.000259844	7.55485	0.000144548	7.64289	7.89743e-05			6.82199	-0.00112825	7.55485	0.000131375	7.64289	-2.59466e-06
6.85175	-0.000451651	7.56193	-4.26644e-05	7.65973	-5.3814e-05			6.85772	0.000894601	7.56193	-3.59991e-07	7.65972	-2.34169e-05			6.82883	-0.000913002	7.57168	1.06667e-05	7.65973	-6.82925e-06			6.83408	0.00125744	7.57168	0.000965791	7.65972	1.0755e-05			6.8304	-0.000276494	7.57168	0.000107923	7.65972	7.88272e-05			6.83778	-0.00109041	7.57168	8.08794e-05	7.65972	-5.71582e-06
6.86754	-0.000439153	7.57876	-4.7351e-05	7.67656	-5.32206e-05			6.87351	0.000881739	7.57876	-4.75854e-06	7.67656	-2.33912e-05			6.84462	-0.000904248	7.58852	1.78544e-05	7.67656	-7.61482e-06			6.84987	0.0012274	7.58852	0.00093003	7.67656	1.02038e-05			6.84619	-0.000293145	7.58852	0.00010237	7.67656	7.81371e-05			6.85357	-0.00109661	7.58852	8.46847e-05	7.67656	-9.07412e-06
6.88333	-0.000426655	7.5956	-5.03043e-05	7.69339	-5.30861e-05			6.8893	0.000881611	7.59559	-7.47404e-06	7.69339	-2.4228e-05			6.86041	-0.000899695	7.60535	2.25408e-05	7.69339	-8.29078e-06			6.86566	0.00125634	7.60535	0.000907901	7.69339	9.50893e-06			6.86198	-0.000334367	7.60535	0.000104297	7.69339	7.72693e-05			6.86936	-0.00110281	7.60535	8.22065e-05	7.69339	-1.21307e-05
6.89912	-0.000423184	7.61243	-5.24126e-05	7.71023	-5.29158e-05			6.90509	0.000873349	7.61243	-1.12188e-05	7.71023	-2.49636e-05			6.8762	-0.000908664	7.62219	2.27288e-05	7.71023	-8.7206e-06			6.88145	0.00126286	7.62218	0.000885768	7.71023	8.71495e-06			6.87777	-0.000351204	7.62218	0.000112393	7.71023	7.65333e-05			6.88515	-0.00113665	7.62218	7.18128e-05	7.71023	-1.44928e-05
6.91491	-0.000424954	7.62927	-5.37718e-05	7.72706	-5.24506e-05			6.92088	0.000877849	7.62926	-1.58404e-05	7.72706	-2.53984e-05			6.89199	-0.000917633	7.63902	2.18603e-05	7.72706	-8.97815e-06			6.89724	0.00126937	7.63902	0.000864081	7.72706	7.86306e-06			6.89356	-0.000381031	7.63902	0.000122994	7.72706	7.58839e-05			6.90094	-0.00112522	7.63902	4.75148e-05	7.72706	-1.60209e-05
6.9307	-0.000426725	7.6461	-5.13919e-05	7.7439	-5.20455e-05			6.93667	0.000878009	7.6461	-1.93946e-05	7.7439	-2.55673e-05			6.90778	-0.000905854	7.65586	2.1402e-05	7.7439	-9.22097e-06			6.91303	0.00131004	7.65585	0.000845681	7.7439	7.067e-06			6.90935	-0.000420882	7.65585	0.00013231	7.7439	7.49956e-05			6.91673	-0.00110408	7.65585	0.000110485	7.7439	-1.67621e-05
6.94649	-0.000470936	7.66293	-4.86635e-05	7.76073	-5.16972e-05			6.95246	0.000880958	7.66293	-2.35451e-05	7.76073	-2.46916e-05			6.92357	-0.000877284	7.67269	2.02873e-05	7.76073	-9.62013e-06			6.92882	0.0013208	7.67269	0.000827255	7.76073	6.41621e-06			6.92514	-0.000364318	7.67269	0.00013513	7.76073	7.35543e-05			6.93252	-0.00109613	7.67269	0.000252455	7.76073	-1.68134e-05
6.96228	-0.000477262	7.67977	-4.56225e-05	7.77757	-5.17209e-05			6.96825	0.000899125	7.67977	-2.80974e-05	7.77756	-2.35224e-05			6.93936	-0.000864788	7.68953	1.86652e-05	7.77757	-1.02901e-05			6.94461	0.0013255	7.68952	0.000808515	7.77756	5.85706e-06			6.94093	-0.000352215	7.68952	0.000131628	7.77756	7.14407e-05			6.94831	-0.00109478	7.68952	0.000378974	7.77756	-1.62924e-05
6.97807	-0.000494391	7.6966	-4.06901e-05	7.7944	-5.20392e-05			6.98404	0.000901647	7.6966	-1.64238e-05	7.7944	-2.34461e-05			6.95515	-0.000860303	7.70636	1.70612e-05	7.7944	-1.11147e-05			6.9604	0.00130077	7.70636	0.00079053	7.7944	5.24626e-06			6.95672	-0.000340111	7.70636	0.000116284	7.7944	6.8739e-05			6.9641	-0.00109343	7.70636	0.000489609	7.7944	-1.54078e-05
6.99386	-0.000475783	7.71344	-3.60292e-05	7.81124	-5.23781e-05			6.99983	0.000902454	7.71344	-3.69707e-06	7.81123	-2.43464e-05			6.97094	-0.000855818	7.72319	1.40506e-05	7.81124	-1.18113e-05			6.97619	0.00127605	7.72319	0.000801806	7.81123	4.47015e-06			6.97251	-0.000339122	7.72319	8.52307e-05	7.81123	6.55833e-05			6.97989	-0.00108478	7.72319	0.000585299	7.81123	-1.44636e-05
7.00965	-0.000459303	7.73027	-3.21908e-05	7.82807	-5.27319e-05			7.01562	0.000899858	7.73027	6.94777e-06	7.82807	-2.40412e-05			6.98673	-0.000800533	7.74003	1.7467e-06	7.82807	-1.22975e-05			6.99198	0.00127256	7.74003	0.000850469	7.82807	3.56192e-06			6.9883	-0.000338132	7.74003	5.83957e-05	7.82807	6.20548e-05			6.99568	-0.00108009	7.74003	0.000657625	7.82807	-1.3738e-05
7.02544	-0.000454793	7.74711	-2.90708e-05	7.84491	-5.33566e-05			7.03141	0.000897262	7.74711	1.57758e-05	7.8449	-1.99159e-05			7.00252	-0.000790828	7.75686	6.49011e-06	7.84491	-1.27661e-05			7.00777	0.00123696	7.75686	0.000906925	7.8449	2.72356e-06			7.00409	-0.000340622	7.75686	3.61966e-05	7.8449	5.83134e-05			7.01147	-0.00109051	7.75686	0.000638569	7.8449	-1.33514e-05
7.04123	-0.000450284	7.76394	-2.75309e-05	7.86174	-5.46972e-05			7.0472	0.000891262	7.76394	1.98913e-05	7.86174	-1.64356e-05			7.01831	-0.000802743	7.7737	3.51422e-05	7.86174	-1.33549e-05			7.02356	0.00123957	7.7737	0.000954953	7.86174	2.16763e-06			7.01988	-0.0003883	7.7737	2.52165e-05	7.86174	5.46847e-05			7.02726	-0.00110094	7.7737	0.000622036	7.86174	-1.32502e-05
7.05702	-0.000440336	7.78078	-2.73911e-05	7.87857	-5.66108e-05			7.06299	0.000890257	7.78078	8.38751e-06	7.87857	-1.3573e-05			7.0341	-0.000814658	7.79053	7.18113e-05	7.87857	-1.39283e-05			7.03935	0.00124121	7.79053	0.000940061	7.87857	1.94283e-06			7.03567	-0.00041359	7.79053	2.26205e-05	7.87857	5.14643e-05			7.04305	-0.00113233	7.79053	0.000604033	7.87857	-1.33235e-05
7.07281	-0.000439683	7.79761	-3.33848e-05	7.89541	-5.83966e-05			7.07878	0.000889253	7.79761	4.24216e-07	7.89541	-1.15441e-05			7.04989	-0.000847511	7.80737	9.0123e-05	7.89541	-1.419e-05			7.05514	0.00124147	7.80736	0.000873576	7.89541	1.94355e-06			7.05146	-0.000392159	7.80736	2.39895e-05	7.89541	4.87273e-05			7.05884	-0.0011081	7.80736	0.000558221	7.89541	-1.35079e-05
7.0886	-0.000439029	7.81445	-3.66491e-05	7.91224	-5.96497e-05			7.09457	0.000860561	7.81444	-8.77689e-06	7.91224	-1.03242e-05			7.06568	-0.000820478	7.8242	9.02888e-05	7.91224	-1.39696e-05			7.07093	0.00124173	7.8242	0.000791994	7.91224	2.0472e-06			7.06725	-0.000395241	7.8242	2.87515e-05	7.91224	4.63868e-05			7.07463	-0.00109225	7.8242	0.000502458	7.91224	-1.37755e-05
7.10439	-0.000440795	7.83128	-4.50223e-05	7.92908	-6.07497e-05			7.11036	0.000849722	7.83128	-1.9007e-05	7.92908	-9.81511e-06			7.08147	-0.000765639	7.84104	6.04944e-05	7.92908	-1.3369e-05			7.08672	0.00124177	7.84103	0.000747505	7.92908	2.23143e-06			7.08304	-0.000398323	7.84103	3.47165e-05	7.92908	4.43872e-05			7.09042	-0.00109519	7.84103	0.000442487	7.92908	-1.40359e-05
7.12019	-0.000442561	7.84811	-5.77067e-05	7.94591	-6.17194e-05			7.12615	0.0008555	7.84811	-2.42698e-05	7.94591	-1.07339e-05			7.09726	-0.000749549	7.85787	3.31086e-05	7.94591	-1.26147e-05			7.10251	0.00125561	7.85787	0.000732062	7.94591	2.63567e-06			7.09883	-0.000408028	7.85787	3.04901e-05	7.94591	4.29175e-05			7.10621	-0.00109814	7.85787	0.000410806	7.94591	-1.40209e-05
7.13598	-0.000506585	7.86495	-5.9142e-05	7.96275	-6.28635e-05			7.14194	0.000856549	7.86495	-2.7618e-05	7.96275	-1.35864e-05			7.11305	-0.000728709	7.87471	2.92882e-05	7.96275	-1.18389e-05			7.1183	0.00126149	7.8747	0.000727005	7.96275	3.45265e-06			7.11462	-0.000474706	7.8747	1.95457e-05	7.96275	4.24436e-05			7.122	-0.00109501	7.8747	0.000382966	7.96275	-1.33221e-05
7.15177	-0.000490909	7.88178	-5.26247e-05	7.97958	-6.45553e-05			7.15774	0.000853925	7.88178	-2.92968e-05	7.97958	-1.69103e-05			7.12884	-0.000694682	7.89154	2.82418e-05	7.97958	-1.10581e-05			7.13409	0.00123521	7.89154	0.000723677	7.97958	4.63975e-06			7.13041	-0.000474831	7.89154	1.85275e-05	7.97958	4.32774e-05			7.13779	-0.00108523	7.89154	0.000352533	7.97958	-1.17606e-05
7.16756	-0.000482958	7.89862	-4.48987e-05	7.99642	-6.56515e-05			7.17353	0.000851301	7.89862	-2.78577e-05	7.99641	-1.92982e-05			7.14463	-0.0006809	7.90837	2.64652e-05	7.99642	-1.02958e-05			7.14988	0.00120894	7.90837	0.00072199	7.99641	5.83677e-06			7.14619	-0.000476554	7.90837	1.95467e-05	7.99641	4.51303e-05			7.15358	-0.0010826	7.90837	0.000276684	7.99641	-9.72871e-06
7.18335	-0.000475007	7.91545	-3.83435e-05	8.01325	-6.55205e-05			7.18932	0.000833259	7.91545	-3.41089e-05	8.01325	-2.11995e-05			7.16042	-0.000670406	7.92521	1.57239e-05	8.01325	-9.62935e-06			7.16567	0.00118257	7.92521	0.000723137	8.01325	6.57873e-06			7.16198	-0.000478277	7.92521	2.11217e-05	8.01325	4.7341e-05			7.16937	-0.00108938	7.92521	0.000190317	8.01325	-7.94766e-06
7.19914	-0.000481574	7.93229	-3.28057e-05	8.03009	-6.41693e-05			7.20511	0.000843059	7.93229	-4.69298e-05	8.03008	-2.26781e-05			7.17621	-0.000665856	7.94204	9.3538e-07	8.03009	-9.14532e-06			7.18146	0.00117518	7.94204	0.000728044	8.03008	6.59159e-06			7.17777	-0.000478523	7.94204	2.46164e-05	8.03008	4.93671e-05			7.18516	-0.00109616	7.94204	0.000132499	8.03008	-6.98602e-06
7.21493	-0.000488141	7.94912	-2.92249e-05	8.04692	-6.2127e-05			7.2209	0.000851521	7.94912	-5.43588e-05	8.04692	-2.4517e-05			7.192	-0.000679889	7.95888	1.05333e-05	8.04692	-8.91214e-06			7.19726	0.00116779	7.95888	0.000724282	8.04692	6.11871e-06			7.19356	-0.000509885	7.95888	3.98196e-05	8.04692	5.08881e-05			7.20095	-0.00110257	7.95888	0.000123682	8.04692	-7.03353e-06
7.23072	-0.000503462	7.96596	-3.40706e-05	8.06375	-5.99364e-05			7.23669	0.000855428	7.96596	-5.90195e-05	8.06375	-2.66821e-05			7.20779	-0.000693921	7.97571	2.81704e-05	8.06375	-8.98398e-06			7.21305	0.0011511	7.97571	0.000713531	8.06375	5.78104e-06			7.20935	-0.00052217	7.97571	5.65388e-05	8.06375	5.16726e-05			7.21674	-0.00110898	7.97571	0.000131971	8.06375	-7.87034e-06
7.24651	-0.000507607	7.98279	-3.73774e-05	8.08059	-5.81585e-05			7.25248	0.000846166	7.98279	-6.54287e-05	8.08059	-2.98067e-05			7.22358	-0.00070606	7.99255	3.3105e-05	8.08059	-9.37936e-06			7.22884	0.00123423	7.99254	0.000700973	8.08059	5.91192e-06			7.22514	-0.000522679	7.99254	7.63095e-05	8.08059	5.16554e-05			7.23253	-0.00112664	7.99254	0.000142951	8.08059	-9.03069e-06
7.2623	-0.000511753	7.99963	-4.24017e-05	8.09742	-5.67498e-05			7.26827	0.000836904	7.99962	-7.32714e-05	8.09742	-3.1616e-05			7.23937	-0.000663809	8.00938	2.98404e-05	8.09742	-1.0003e-05			7.24463	0.00123773	8.00938	0.000684186	8.09742	6.34094e-06			7.24093	-0.000523188	8.00938	0.000110966	8.09742	5.11781e-05			7.24832	-0.00110506	8.00938	0.000156795	8.09742	-1.01145e-05
7.27809	-0.000510148	8.01646	-4.88362e-05	8.11426	-5.59327e-05			7.28406	0.000817773	8.01646	-7.04388e-05	8.11426	-3.00985e-05			7.25516	-0.000653273	8.02622	4.02001e-05	8.11426	-1.06006e-05			7.26042	0.00123671	8.02621	0.000650528	8.11426	6.7796e-06			7.25672	-0.000542493	8.02621	0.00014003	8.11426	5.08328e-05			7.26411	-0.00109471	8.02621	0.000175656	8.11426	-1.09401e-05
7.29388	-0.00050907	8.03329	-4.5788e-05	8.13109	-5.52196e-05			7.29985	0.000815257	8.03329	-6.81857e-05	8.13109	-2.8101e-05			7.27095	-0.000642736	8.04305	5.18387e-05	8.13109	-1.09095e-05			7.27621	0.00123569	8.04305	0.000659819	8.13109	7.05374e-06			7.27251	-0.000576004	8.04305	0.000121611	8.13109	5.0961e-05			7.2799	-0.00110223	8.04305	0.000186289	8.13109	-1.14575e-05
7.30967	-0.000507993	8.05013	-4.06376e-05	8.14793	-5.45924e-05			7.31564	0.000818879	8.05013	-6.63754e-05	8.14793	-2.6116e-05			7.28674	-0.000618414	8.05989	6.5215e-05	8.14793	-1.09015e-05			7.292	0.00120565	8.05988	0.000686521	8.14793	7.04085e-06			7.2883	-0.00056259	8.05988	6.78513e-05	8.14793	5.14472e-05			7.29569	-0.00110975	8.05988	0.00019012	8.14793	-1.16785e-05
7.32546	-0.000511279	8.06696	-3.36774e-05	8.16476	-5.42146e-05			7.33143	0.000819561	8.06696	-5.72433e-05	8.16476	-2.45105e-05			7.30253	-0.000574185	8.07672	7.45552e-05	8.16476	-1.07655e-05			7.30779	0.00120655	8.07672	0.000710434	8.16476	6.6027e-06			7.30409	-0.000549175	8.07672	3.15908e-05	8.16476	5.18976e-05			7.31148	-0.0011037	8.07672	0.00019061	8.16476	-1.17271e-05
7.34125	-0.000514565	8.0838	-2.62286e-05	8.1816	-5.44571e-05			7.34722	0.000820242	8.0838	-4.70576e-05	8.18159	-2.32423e-05			7.31832	-0.000578202	8.09355	8.01968e-05	8.1816	-1.06737e-05			7.32358	0.00120744	8.09355	0.000720302	8.18159	5.64517e-06			7.31988	-0.000548582	8.09355	2.76118e-05	8.18159	5.19204e-05			7.32727	-0.00110862	8.09355	0.000183418	8.18159	-1.18141e-05
7.35704	-0.000501307	8.10063	-2.09069e-05	8.19843	-5.5249e-05			7.36301	0.0008254	8.10063	-3.76226e-05	8.19843	-2.31412e-05			7.33411	-0.000582219	8.11039	8.26288e-05	8.19843	-1.06783e-05			7.33937	0.00120471	8.11039	0.000714823	8.19843	4.26804e-06			7.33567	-0.000547988	8.11039	3.05773e-05	8.19843	5.1363e-05			7.34306	-0.00111355	8.11039	0.00013853	8.19843	-1.21022e-05
7.37283	-0.000500333	8.11747	-1.73773e-05	8.21527	-5.64501e-05			7.3788	0.000827611	8.11747	-2.96649e-05	8.21526	-2.37803e-05			7.3499	-0.000595935	8.12722	9.47929e-05	8.21527	-1.07748e-05			7.35516	0.00116658	8.12722	0.00067285	8.21526	2.92569e-06			7.35146	-0.000553501	8.12722	3.82034e-05	8.21526	5.04379e-05			7.35885	-0.00111662	8.12722	0.00011354	8.21526	-1.26602e-05
7.38862	-0.000499359	8.1343	-8.87007e-06	8.2321	-5.70619e-05			7.39459	0.000816584	8.1343	-2.31502e-05	8.2321	-2.6486e-05			7.36569	-0.000586774	8.14406	0.00011619	8.2321	-1.09619e-05			7.37095	0.00115802	8.14406	0.00061427	8.2321	2.28245e-06			7.36725	-0.000543215	8.14406	4.87844e-05	8.2321	4.95685e-05			7.37464	-0.00107464	8.14406	0.000104622	8.2321	-1.35306e-05
7.40441	-0.000501062	8.15114	-7.27664e-07	8.24893	-5.67521e-05			7.41038	0.000805557	8.15114	-4.21288e-05	8.24893	-2.8851e-05			7.38148	-0.000577613	8.16089	0.000138555	8.24893	-1.12302e-05			7.38674	0.00115059	8.16089	0.000563453	8.24893	2.65447e-06			7.38304	-0.000539759	8.16089	5.82797e-05	8.24893	4.89649e-05			7.39043	-0.00106225	8.16089	0.000101149	8.24893	-1.46436e-05
7.4202	-0.000529798	8.16797	7.11518e-06	8.26577	-5.53917e-05			7.42617	0.00080605	8.16797	-5.19812e-05	8.26577	-2.79931e-05			7.39727	-0.000559004	8.17773	0.000160146	8.26577	-1.15616e-05			7.40253	0.00116272	8.17773	0.000568278	8.26577	3.70583e-06			7.39883	-0.000546446	8.17773	6.06107e-05	8.26577	4.84821e-05			7.40622	-0.00105965	8.17773	0.000109162	8.26577	-1.55471e-05
7.43599	-0.000554432	8.18481	1.69414e-05	8.2826	-5.32714e-05			7.44196	0.000806542	8.1848	-6.48936e-05	8.2826	-2.60139e-05			7.41306	-0.000552723	8.19456	0.000177892	8.2826	-1.19913e-05			7.41832	0.00120394	8.19456	0.000642295	8.2826	4.74538e-06			7.41462	-0.000553133	8.19456	5.95147e-05	8.2826	4.78836e-05			7.42201	-0.00105705	8.19456	0.000126398	8.2826	-1.55581e-05
7.45178	-0.000559303	8.20164	2.4789e-05	8.29944	-5.09297e-05			7.45775	0.00080679	8.20164	-8.03663e-05	8.29944	-2.42598e-05			7.42885	-0.000539024	8.2114	0.000186874	8.29944	-1.26389e-05			7.43411	0.00120639	8.21139	0.000702428	8.29944	5.05674e-06			7.43041	-0.000560933	8.21139	7.49597e-05	8.29944	4.7052e-05			7.4378	-0.00106238	8.21139	0.000145602	8.29944	-1.44075e-05
7.46757	-0.000564173	8.21848	3.08051e-05	8.31627	-4.87856e-05			7.47354	0.000806858	8.21847	-8.60388e-05	8.31627	-2.27184e-05			7.44464	-0.000516761	8.22823	0.000149042	8.31627	-1.36406e-05			7.4499	0.00120883	8.22823	0.000749688	8.31627	4.1129e-06			7.4462	-0.000568733	8.22823	8.71904e-05	8.31627	4.60156e-05			7.45359	-0.00106771	8.22823	0.000160142	8.31627	-1.24822e-05
7.48336	-0.000576119	8.23531	1.77934e-05	8.33311	-4.74722e-05			7.48933	0.000806926	8.23531	-6.5629e-05	8.33311	-2.17995e-05			7.46043	-0.000505339	8.24507	9.99223e-05	8.33311	-1.49879e-05			7.46569	0.00120557	8.24506	0.000773046	8.33311	1.99463e-06			7.46199	-0.000565579	8.24506	0.000100608	8.33311	4.48864e-05			7.46938	-0.00108204	8.24506	0.000152521	8.33311	-1.04213e-05
7.49915	-0.000572184	8.25214	1.10321e-05	8.34994	-4.68958e-05			7.50512	0.000790552	8.25214	-4.72737e-05	8.34994	-2.22771e-05			7.47622	-0.000468082	8.2619	6.42492e-05	8.34994	-1.64633e-05			7.48148	0.0012023	8.2619	0.000736862	8.34994	-5.013e-07			7.47778	-0.000573509	8.2619	0.000140811	8.34994	4.38273e-05			7.48517	-0.00114344	8.2619	0.000124727	8.34994	-8.72694e-06
7.51494	-0.000563382	8.26898	6.48104e-06	8.36678	-4.66909e-05			7.52091	0.00079461	8.26898	-3.46008e-05	8.36677	-2.2328e-05			7.49201	-0.000465187	8.27873	3.86199e-05	8.36678	-1.78718e-05			7.49727	0.00119393	8.27873	0.000722984	8.36677	-2.52576e-06			7.49357	-0.000581439	8.27873	0.000162026	8.36677	4.30758e-05			7.50096	-0.00109703	8.27873	7.89172e-05	8.36677	-7.73949e-06
7.53073	-0.000564113	8.28581	2.83332e-07	8.38361	-4.66022e-05			7.5367	0.000794655	8.28581	-2.68854e-05	8.38361	-2.09376e-05			7.5078	-0.000462293	8.29557	1.79081e-05	8.38361	-1.92425e-05			7.51306	0.00116275	8.29557	0.000727217	8.38361	-3.75538e-06			7.50936	-0.000571475	8.29557	0.000166083	8.38361	4.28525e-05			7.51675	-0.00109124	8.29557	7.74891e-05	8.38361	-7.70081e-06
7.54652	-0.000564844	8.30265	-7.27648e-06	8.40045	-4.62518e-05			7.55249	0.0007947	8.30265	-3.00338e-05	8.40044	-1.95567e-05			7.52359	-0.000431523	8.3124	1.50293e-06	8.40045	-2.07057e-05			7.52885	0.00115167	8.3124	0.000736064	8.40044	-4.2246e-06			7.52515	-0.000567698	8.3124	0.000154752	8.40044	4.31921e-05			7.53254	-0.00109506	8.3124	0.000137776	8.40044	-8.63662e-06
7.56231	-0.000572408	8.31948	-7.49246e-06	8.41728	-4.60022e-05			7.56828	0.00080173	8.31948	-3.17998e-05	8.41728	-1.76638e-05			7.53938	-0.000436893	8.32924	-1.15294e-05	8.41728	-2.23011e-05			7.54464	0.00117132	8.32924	0.000737592	8.41728	-4.00811e-06			7.54094	-0.000573457	8.32924	0.000165924	8.41728	4.39354e-05			7.54833	-0.00109888	8.32924	0.000178103	8.41728	-1.02349e-05
7.5781	-0.000599333	8.33632	-8.48266e-06	8.43411	-4.58453e-05			7.58407	0.00080412	8.33632	-2.56714e-05	8.43411	-1.49397e-05			7.55517	-0.000442263	8.34607	-2.71221e-05	8.43411	-2.39335e-05			7.56043	0.00120907	8.34607	0.000727873	8.43411	-3.23604e-06			7.55673	-0.000579216	8.34607	0.000174557	8.43411	4.48485e-05			7.56412	-0.0011123	8.34607	0.000191805	8.43411	-1.19805e-05
7.59389	-0.0005989	8.35315	-1.01327e-05	8.45095	-4.59603e-05			7.59986	0.000793275	8.35315	-1.77966e-05	8.45095	-1.20445e-05			7.57096	-0.000463117	8.36291	-4.42842e-05	8.45095	-2.54945e-05			7.57622	0.00122305	8.36291	0.000676569	8.45095	-2.1475e-06			7.57252	-0.000557898	8.36291	0.000177928	8.45095	4.57057e-05			7.57991	-0.00113732	8.36291	0.000124704	8.45095	-1.34603e-05
7.60968	-0.000601187	8.36999	-1.10236e-05	8.46778	-4.68011e-05			7.61565	0.000782431	8.36998	-8.45943e-06	8.46778	-9.60959e-06			7.58675	-0.000480549	8.37974	-5.41764e-05	8.46778	-2.69864e-05			7.59201	0.00121999	8.37974	0.000642682	8.46778	-9.95655e-07			7.58831	-0.000543893	8.37974	0.000159116	8.46778	4.63014e-05			7.5957	-0.00110037	8.37974	0.000104359	8.46778	-1.45673e-05
7.62547	-0.000603473	8.38682	-1.32698e-05	8.48462	-4.67806e-05			7.63144	0.000766964	8.38682	-4.42959e-06	8.48462	-7.58587e-06			7.60254	-0.000435395	8.39658	-3.16939e-05	8.48462	-2.84889e-05			7.6078	0.00121693	8.39657	0.000639366	8.48462	2.58655e-08			7.6041	-0.000549886	8.39657	0.000168442	8.48462	4.64289e-05			7.61149	-0.00110859	8.39657	0.000101094	8.48462	-1.53886e-05
7.64126	-0.000618667	8.40366	-1.67074e-05	8.50145	-4.65047e-05			7.64723	0.000769369	8.40365	-5.01596e-06	8.50145	-6.84793e-06			7.61833	-0.000414144	8.41341	-1.86362e-08	8.50145	-3.00504e-05			7.62359	0.00120686	8.41341	0.000653255	8.50145	7.87281e-07			7.61989	-0.000555878	8.41341	0.00018153	8.50145	4.59602e-05			7.62728	-0.00111681	8.41341	0.000113624	8.50145	-1.59073e-05
7.65705	-0.000607615	8.42049	-2.41629e-05	8.51829	-4.62512e-05			7.66302	0.00077946	8.42049	-1.37249e-05	8.51829	-6.09832e-06			7.63412	-0.000406211	8.43025	3.27086e-05	8.51829	-3.16594e-05			7.63938	0.00119837	8.43024	0.000665711	8.51829	1.22611e-06			7.63568	-0.000576397	8.43024	0.000187164	8.51829	4.50224e-05			7.64307	-0.00114258	8.43024	0.000143307	8.51829	-1.59623e-05
7.67284	-0.000600619	8.43732	-2.35375e-05	8.53512	-4.60204e-05			7.67881	0.000774361	8.43732	-2.17019e-05	8.53512	-5.19544e-06			7.64991	-0.000398278	8.44708	6.07501e-05	8.53512	-3.32091e-05			7.65517	0.00115749	8.44708	0.000673998	8.53512	1.38129e-06			7.65147	-0.000625296	8.44708	0.000186532	8.53512	4.39632e-05			7.65886	-0.00115371	8.44708	0.000154854	8.53512	-1.55418e-05
7.68863	-0.000598399	8.45416	-2.32016e-05	8.55196	-4.57465e-05			7.6946	0.000769263	8.45416	-2.90752e-05	8.55195	-4.41452e-06			7.6657	-0.000369815	8.46391	6.63125e-05	8.55196	-3.44283e-05			7.67096	0.00114087	8.46391	0.000674752	8.55195	1.36955e-06			7.66726	-0.000599479	8.46391	0.000183045	8.55195	4.30551e-05			7.67465	-0.00116483	8.46391	0.00014863	8.55195	-1.49528e-05
7.70442	-0.000617437	8.47099	-2.31115e-05	8.56879	-4.55532e-05			7.71039	0.000754095	8.47099	-4.00013e-05	8.56879	-3.74388e-06			7.68149	-0.000352495	8.48075	5.44881e-05	8.56879	-3.50397e-05			7.68675	0.00111027	8.48075	0.000643353	8.56879	1.27369e-06			7.68305	-0.000581447	8.48075	0.00018468	8.56879	4.23341e-05			7.69044	-0.00116645	8.48075	0.000114927	8.56879	-1.46355e-05
7.72021	-0.000636476	8.48783	-2.2774e-05	8.58563	-4.5432e-05			7.72618	0.000739472	8.48783	-3.7979e-05	8.58562	-4.51403e-06			7.69728	-0.000351356	8.49758	4.42125e-05	8.58563	-3.4991e-05			7.70254	0.00111225	8.49758	0.000624147	8.58562	1.06658e-06			7.69884	-0.000559081	8.49758	0.000187957	8.58562	4.17008e-05			7.70623	-0.00116807	8.49758	9.58077e-05	8.58562	-1.48676e-05
7.736	-0.000641682	8.50466	-2.79755e-05	8.60246	-4.57847e-05			7.74197	0.000756932	8.50466	-3.68961e-05	8.60246	-5.49339e-06			7.71307	-0.000350217	8.51442	3.50869e-05	8.60246	-3.44219e-05			7.71833	0.0011106	8.51442	0.000619289	8.60246	6.45156e-07			7.71463	-0.000555719	8.51442	0.000185247	8.60246	4.10324e-05			7.72202	-0.00118192	8.51442	0.000141363	8.60246	-1.55744e-05
7.75179	-0.000646888	8.5215	-3.78752e-05	8.6193	-4.65376e-05			7.75776	0.000749875	8.5215	-3.6538e-05	8.61929	-6.64232e-06			7.72886	-0.000362521	8.53125	2.62806e-05	8.6193	-3.35169e-05			7.73412	0.00110894	8.53125	0.000601441	8.61929	-4.24977e-08			7.73042	-0.000555283	8.53125	0.000176399	8.61929	4.01955e-05			7.73781	-0.00118538	8.53125	0.000165262	8.61929	-1.63963e-05
7.76758	-0.0006613	8.53833	-3.90538e-05	8.63613	-4.82601e-05			7.77355	0.000742819	8.53833	-2.43187e-05	8.63613	-8.34195e-06			7.74465	-0.000379836	8.54809	2.35063e-05	8.63613	-3.2417e-05			7.74991	0.00113312	8.54809	0.00056955	8.63613	-8.39921e-07			7.74621	-0.000554846	8.54809	0.00015347	8.63613	3.9059e-05			7.7536	-0.00118884	8.54809	0.00016844	8.63613	-1.70219e-05
7.78337	-0.000675712	8.55517	-4.10173e-05	8.65296	-5.02123e-05			7.78934	0.000727398	8.55516	-9.37484e-06	8.65296	-1.0235e-05			7.76043	-0.000357934	8.56492	1.98628e-05	8.65296	-3.12047e-05			7.7657	0.0011573	8.56492	0.000514879	8.65296	-1.43746e-06			7.762	-0.000557897	8.56492	0.000110911	8.65296	3.75943e-05			7.76939	-0.00120723	8.56492	0.000147312	8.65296	-1.7402e-05
7.79916	-0.000667252	8.572	-4.36774e-05	8.6698	-5.20999e-05			7.80513	0.000741525	8.572	2.93212e-06	8.6698	-1.11205e-05			7.77622	-0.00034613	8.58176	1.39651e-05	8.6698	-2.99546e-05			7.78149	0.00115288	8.58175	0.000526164	8.6698	-1.67147e-06			7.77779	-0.000600936	8.58175	7.53565e-05	8.6698	3.59398e-05			7.78518	-0.00123271	8.58175	0.000171135	8.6698	-1.76613e-05
7.81495	-0.000635103	8.58884	-4.95183e-05	8.68663	-5.38246e-05			7.82092	0.000753681	8.58883	1.29519e-05	8.68663	-1.16601e-05			7.79201	-0.000334326	8.59859	-3.45373e-06	8.68663	-2.87635e-05			7.79728	0.00114847	8.59859	0.000574208	8.68663	-1.62927e-06			7.79358	-0.000633754	8.59859	4.62361e-05	8.68663	3.42297e-05			7.80097	-0.00122079	8.59859	0.000196731	8.68663	-1.79797e-05
7.83074	-0.000637705	8.60567	-5.28632e-05	8.70347	-5.4622e-05			7.83671	0.000755681	8.60567	2.07564e-05	8.70347	-1.19037e-05			7.8078	-0.000303593	8.61543	-1.26584e-05	8.70347	-2.77406e-05			7.81307	0.00113443	8.61542	0.00060497	8.70347	-1.46219e-06			7.80937	-0.000644197	8.61542	2.7851e-05	8.70347	3.24212e-05			7.81676	-0.00120886	8.61542	0.000210155	8.70347	-1.85093e-05
7.84653	-0.000640307	8.6225	-5.50224e-05	8.7203	-5.42348e-05			7.8525	0.000757682	8.6225	6.33489e-06	8.7203	-1.13011e-05			7.82359	-0.000283572	8.63226	-8.63906e-06	8.7203	-2.70068e-05			7.82886	0.00109282	8.63226	0.000617606	8.7203	-1.26408e-06			7.82516	-0.000629566	8.63226	3.51244e-05	8.7203	3.04168e-05			7.83255	-0.0012027	8.63226	0.000209688	8.7203	-1.92536e-05
7.86232	-0.000651026	8.63934	-5.61438e-05	8.73714	-5.26794e-05			7.86829	0.000751527	8.63934	-6.07329e-07	8.73713	-1.04848e-05			7.83938	-0.000285458	8.6491	-5.88157e-06	8.73714	-2.66864e-05			7.84465	0.00105228	8.64909	0.000589916	8.73713	-1.08693e-06			7.84095	-0.000624025	8.64909	4.9058e-05	8.73713	2.82469e-05			7.84834	-0.00119854	8.64909	0.000177143	8.73713	-2.00303e-05
7.87811	-0.000695823	8.65617	-5.44966e-05	8.75397	-5.13167e-05			7.88408	0.000745371	8.65617	-3.77058e-06	8.75397	-9.27378e-06			7.85517	-0.000287345	8.66593	-4.5108e-06	8.75397	-2.68476e-05			7.86044	0.00106879	8.66593	0.000533811	8.75397	-9.59279e-07			7.85674	-0.000638512	8.66593	6.83022e-05	8.75397	2.60583e-05			7.86413	-0.00120714	8.66593	0.00016325	8.75397	-2.06736e-05
7.8939	-0.000684687	8.67301	-5.32774e-05	8.77081	-5.01385e-05			7.89987	0.00073246	8.67301	-3.68525e-06	8.7708	-8.04856e-06			7.87096	-0.000293295	8.68276	-6.54681e-06	8.77081	-2.73793e-05			7.87623	0.00107768	8.68276	0.000510051	8.7708	-8.68212e-07			7.87253	-0.000653	8.68276	8.73494e-05	8.7708	2.40618e-05			7.87992	-0.00121574	8.68276	0.000152479	8.7708	-2.12294e-05
7.90969	-0.000681919	8.68984	-5.24034e-05	8.78764	-4.94958e-05			7.91566	0.000718339	8.68984	-4.07361e-06	8.78764	-7.21008e-06			7.88675	-0.000328245	8.6996	-1.21298e-05	8.78764	-2.79295e-05			7.89202	0.00108656	8.6996	0.000512282	8.78764	-7.58231e-07			7.88832	-0.000651243	8.6996	9.71657e-05	8.78764	2.25535e-05			7.89571	-0.00121425	8.6996	0.000139447	8.78764	-2.18551e-05
7.92548	-0.000682886	8.70668	-4.86285e-05	8.80448	-4.9447e-05			7.93145	0.000703307	8.70668	-4.87624e-06	8.80447	-6.71597e-06			7.90254	-0.00033794	8.71643	-2.078e-05	8.80448	-2.81033e-05			7.90781	0.00115104	8.71643	0.000552555	8.80447	-5.86555e-07			7.90411	-0.000626466	8.71643	9.81209e-05	8.80447	2.17824e-05			7.9115	-0.00124413	8.71643	0.000129623	8.80447	-2.26108e-05
7.94127	-0.000683853	8.72351	-4.51816e-05	8.82131	-4.9405e-05			7.94724	0.000720335	8.72351	-7.01967e-06	8.82131	-6.83997e-06			7.91833	-0.000307993	8.73327	7.50298e-07	8.82131	-2.7808e-05			7.9236	0.00116242	8.73327	0.000595029	8.82131	-3.5075e-07			7.9199	-0.000635216	8.73327	8.01357e-05	8.82131	2.17158e-05			7.92729	-0.00124891	8.73327	0.000158317	8.82131	-2.33945e-05
7.95706	-0.000684004	8.74035	-4.58918e-05	8.83814	-4.94757e-05			7.96303	0.000726574	8.74034	-1.19433e-05	8.83814	-6.64686e-06			7.93412	-0.000293558	8.7501	1.8453e-05	8.83814	-2.72832e-05			7.93939	0.00115312	8.7501	0.000633309	8.83814	-4.66678e-08			7.93569	-0.000643965	8.7501	2.28986e-05	8.83814	2.21418e-05			7.94308	-0.00125369	8.7501	0.000183937	8.83814	-2.4055e-05
7.97285	-0.000692963	8.75718	-5.00733e-05	8.85498	-5.00074e-05			7.97882	0.000729095	8.75718	-1.99289e-05	8.85498	-6.32014e-06			7.94991	-0.000279124	8.76694	3.09104e-05	8.85498	-2.68125e-05			7.95518	0.00114381	8.76693	0.000665095	8.85498	3.5583e-07			7.95148	-0.000670909	8.76693	2.48811e-05	8.85498	2.29841e-05			7.95887	-0.00128053	8.76693	0.000207231	8.85498	-2.45012e-05
7.98864	-0.000685509	8.77402	-3.8852e-05	8.87181	-5.07212e-05			7.99461	0.000731616	8.77401	-3.04639e-05	8.87181	-6.25861e-06			7.9657	-0.000223539	8.78377	2.42427e-05	8.87181	-2.65258e-05			7.97097	0.0010973	8.78377	0.000680429	8.87181	8.73383e-07			7.96727	-0.000665438	8.78377	3.0012e-05	8.87181	2.42582e-05			7.97466	-0.00128011	8.78377	0.000229399	8.87181	-2.46879e-05
8.00443	-0.00068453	8.79085	-2.42781e-05	8.88865	-5.13292e-05			8.0104	0.000726285	8.79085	-2.93277e-05	8.88865	-6.4345e-06			7.98149	-0.000223845	8.80061	6.05535e-06	8.88865	-2.63383e-05			7.98676	0.0010953	8.8006	0.000609845	8.88865	1.43604e-06			7.98306	-0.000656693	8.8006	2.66447e-05	8.88865	2.57454e-05			7.99045	-0.00126412	8.8006	0.000235569	8.88865	-2.46093e-05
8.02022	-0.00068355	8.80768	-1.2942e-05	8.90548	-5.21118e-05			8.02619	0.000720953	8.80768	-3.12906e-05	8.90548	-3.63298e-06			7.99728	-0.000224151	8.81744	-7.62236e-06	8.90548	-2.59046e-05			8.00255	0.0010889	8.81744	0.000566029	8.90548	1.86212e-06			7.99885	-0.000657804	8.81744	1.75258e-05	8.90548	2.70133e-05			8.00624	-0.00125929	8.81744	0.000227221	8.90548	-2.43485e-05
8.03601	-0.000714089	8.82452	-4.42469e-06	8.92232	-5.30509e-05			8.04198	0.000707878	8.82452	-3.59217e-05	8.92231	1.0106e-06			8.01307	-0.000238885	8.83428	-7.54762e-06	8.92232	-2.4728e-05			8.01834	0.00108251	8.83427	0.000528609	8.92231	1.90406e-06			8.01464	-0.000658914	8.83427	1.45387e-05	8.92231	2.77794e-05			8.02203	-0.00125446	8.83427	0.000202591	8.92231	-2.40678e-05
8.0518	-0.000705508	8.84135	-1.31215e-06	8.93915	-5.38318e-05			8.05777	0.000705182	8.84135	-4.13579e-05	8.93915	5.99675e-06			8.02886	-0.000275311	8.85111	-8.11516e-07	8.93915	-2.25814e-05			8.03413	0.00106047	8.85111	0.000498295	8.93915	1.30136e-06			8.03043	-0.00065602	8.85111	4.88267e-06	8.93915	2.80441e-05			8.03782	-0.001248	8.85111	0.000183849	8.93915	-2.39375e-05
8.06759	-0.000691618	8.85819	-6.49771e-06	8.95599	-5.35108e-05			8.07356	0.000702487	8.85819	-5.03385e-05	8.95598	1.06157e-05			8.04465	-0.000280268	8.86794	6.918e-06	8.95599	-1.98251e-05			8.04992	0.00100195	8.86794	0.000484963	8.95598	-5.2807e-08			8.04622	-0.000654415	8.86794	-1.17761e-05	8.95598	2.79088e-05			8.05361	-0.0012511	8.86794	0.0002205	8.95598	-2.40884e-05
8.08338	-0.00067012	8.87502	-6.1408e-06	8.97282	-5.31482e-05			8.08935	0.000688992	8.87502	-6.23594e-05	8.97282	1.44434e-05			8.06044	-0.000285224	8.88478	1.22066e-05	8.97282	-1.71288e-05			8.06571	0.00104452	8.88478	0.000475181	8.97282	-1.85772e-06			8.06201	-0.000665123	8.88478	-4.0685e-05	8.97282	2.74083e-05			8.0694	-0.00125419	8.88478	0.000226827	8.97282	-2.45997e-05
8.09917	-0.000662048	8.89186	-7.38592e-06	8.98966	-5.28029e-05			8.10514	0.000682963	8.89186	-7.38975e-05	8.98965	1.75706e-05			8.07623	-0.000276656	8.90161	1.29513e-06	8.98966	-1.5016e-05			8.0815	0.00109004	8.90161	0.00046858	8.98965	-3.47679e-06			8.0778	-0.000675831	8.90161	-5.46922e-05	8.98965	2.65198e-05			8.08519	-0.00127154	8.90161	0.000203068	8.98965	-2.55387e-05
8.11496	-0.000653976	8.90869	-1.00372e-05	9.00649	-5.28294e-05			8.12093	0.000680116	8.90869	-7.47432e-05	9.00649	1.78268e-05			8.09202	-0.000274559	8.91845	-2.09971e-05	9.00649	-1.3676e-05			8.09729	0.00110692	8.91845	0.00046689	9.00649	-4.37276e-06			8.09359	-0.000693342	8.91845	-6.17288e-05	9.00649	2.5172e-05			8.10098	-0.0012738	8.91845	0.000129703	9.00649	-2.69357e-05
8.13075	-0.000650215	8.92553	-1.69639e-05	9.02332	-5.31868e-05			8.13672	0.000674006	8.92552	-6.64032e-05	9.02332	1.54815e-05			8.10781	-0.000274341	8.93528	-3.25746e-05	9.02332	-1.29319e-05			8.11308	0.00108984	8.93528	0.000479042	9.02332	-4.44693e-06			8.10938	-0.000700202	8.93528	-7.22778e-05	9.02332	2.32785e-05			8.11677	-0.00127605	8.93528	6.76524e-05	9.02332	-2.86525e-05
8.14654	-0.000652578	8.94236	-2.21305e-05	9.04016	-5.20973e-05			8.15251	0.000662677	8.94236	-5.87917e-05	9.04016	1.31593e-05			8.1236	-0.000274123	8.95212	-3.81048e-05	9.04016	-1.24405e-05			8.12887	0.00107276	8.95211	0.000492457	9.04016	-4.02312e-06			8.12517	-0.000697051	8.95211	-8.46245e-05	9.04016	2.09536e-05			8.13256	-0.00125759	8.95211	5.35026e-05	9.04016	-3.0385e-05
8.16233	-0.000654942	8.9592	-2.8694e-05	9.05699	-5.09631e-05			8.1683	0.000676157	8.95919	-5.34582e-05	9.05699	1.02434e-05			8.13939	-0.000226974	8.96895	-4.52994e-05	9.05699	-1.20391e-05			8.14466	0.00107242	8.96895	0.000476033	9.05699	-3.54362e-06			8.14096	-0.000703988	8.96895	-8.89202e-05	9.05699	1.85622e-05			8.14835	-0.00125593	8.96895	3.64674e-05	9.05699	-3.17058e-05
8.17812	-0.000667368	8.97603	-3.64227e-05	9.07383	-4.98957e-05			8.18409	0.000681601	8.97603	-5.01886e-05	9.07383	8.19296e-06			8.15518	-0.000210612	8.98579	-4.76747e-05	9.07383	-1.18105e-05			8.16045	0.0010691	8.98578	0.000440336	9.07383	-3.28314e-06			8.15675	-0.000710924	8.98578	-8.66554e-05	9.07383	1.64065e-05			8.16414	-0.00125426	8.98578	1.4307e-05	9.07383	-3.20478e-05
8.19391	-0.000667646	8.99286	-3.91916e-05	9.09066	-4.89332e-05			8.19988	0.000680177	8.99286	-6.24241e-05	9.09066	8.08513e-06			8.17097	-0.000208255	9.00262	-3.21969e-06	9.09066	-1.18929e-05			8.17624	0.00106577	9.00262	0.000436884	9.09066	-3.24521e-06			8.17254	-0.000730124	9.00262	-8.21882e-05	9.09066	1.45849e-05			8.17993	-0.00126473	9.00262	-2.87508e-05	9.09066	-3.10109e-05
8.2097	-0.000645005	9.0097	-4.14995e-05	9.1075	-4.80781e-05			8.21567	0.000678753	9.0097	-4.86825e-05	9.10749	8.85775e-06			8.18676	-0.000205898	9.01946	3.16663e-05	9.1075	-1.2337e-05			8.19203	0.00100229	9.01945	0.000439511	9.10749	-3.20435e-06			8.18833	-0.000732588	9.01945	-7.86175e-05	9.10749	1.32934e-05			8.19572	-0.00124971	9.01945	-5.63862e-05	9.10749	-2.8771e-05
8.22549	-0.000638989	9.02653	-4.33809e-05	9.12433	-4.74073e-05			8.23146	0.00066895	9.02653	-3.55479e-05	9.12433	8.96879e-06			8.20255	-0.000197522	9.03629	5.71943e-05	9.12433	-1.30653e-05			8.20782	0.000979997	9.03629	0.000441095	9.12433	-2.90444e-06			8.20412	-0.000741323	9.03629	-7.61481e-05	9.12433	1.30473e-05			8.21151	-0.00125028	9.03629	-5.93848e-05	9.12433	-2.59499e-05
8.24128	-0.00065361	9.04337	-4.04282e-05	9.14117	-4.68994e-05			8.24725	0.0006534	9.04337	-2.37439e-05	9.14116	8.48128e-06			8.21834	-0.000196236	9.05312	6.46438e-05	9.14117	-1.39235e-05			8.22361	0.0010388	9.05312	0.000440963	9.14116	-2.2461e-06			8.21991	-0.000750059	9.05312	-7.71076e-05	9.14116	1.43194e-05			8.2273	-0.00125085	9.05312	-4.30839e-05	9.14116	-2.31707e-05
8.25707	-0.00066823	9.0602	-3.08867e-05	9.158	-4.69232e-05			8.26304	0.000668085	9.0602	-1.48313e-05	9.158	6.90237e-06			8.23413	-0.00019495	9.06996	4.51303e-05	9.158	-1.47614e-05			8.2394	0.00105352	9.06996	0.000425818	9.158	-1.30822e-06			8.2357	-0.000772145	9.06996	-8.04891e-05	9.158	1.69625e-05			8.24309	-0.00128869	9.06996	-2.72954e-05	9.158	-2.08534e-05
8.27286	-0.000653918	9.07704	-2.45522e-05	9.17484	-4.6728e-05			8.27883	0.000665685	9.07704	-8.47082e-06	9.17483	5.88696e-06			8.24992	-0.000254466	9.08679	2.00285e-05	9.17484	-1.54767e-05			8.25519	0.00105257	9.08679	0.000351878	9.17483	-2.98796e-07			8.25149	-0.000802015	9.08679	-8.70825e-05	9.17483	2.02421e-05			8.25888	-0.00129508	9.08679	-2.04408e-05	9.17483	-1.92776e-05
8.28865	-0.000652985	9.09387	-2.0982e-05	9.19167	-4.65376e-05			8.29462	0.000663285	9.09387	-1.25893e-05	9.19167	5.70771e-06			8.26571	-0.000233695	9.10363	4.08188e-06	9.19167	-1.60312e-05			8.27098	0.00105162	9.10363	0.000311559	9.19167	5.19914e-07			8.26728	-0.00080964	9.10363	-0.000101161	9.19167	2.33732e-05			8.27467	-0.00122487	9.10363	-2.18542e-05	9.19167	-1.8682e-05
8.30444	-0.000652053	9.11071	-1.89683e-05	9.2085	-4.58284e-05			8.31041	0.000652268	9.1107	-1.43701e-05	9.2085	5.99794e-06			8.2815	-0.000203981	9.12046	-7.19366e-06	9.2085	-1.64212e-05			8.28677	0.00104413	9.12046	0.000309182	9.2085	9.35075e-07			8.28307	-0.000817266	9.12046	-9.16474e-05	9.2085	2.5835e-05			8.29046	-0.00121253	9.12046	-3.45179e-05	9.2085	-1.91125e-05
8.32023	-0.000665855	9.12754	-1.83098e-05	9.22534	-4.50712e-05			8.3262	0.000636511	9.12754	-1.86376e-05	9.22534	7.20671e-06			8.29729	-0.000180664	9.1373	-1.42401e-05	9.22534	-1.6608e-05			8.30256	0.00104316	9.13729	0.000307494	9.22534	8.22463e-07			8.29886	-0.000792805	9.13729	-7.24973e-05	9.22534	2.73618e-05			8.30625	-0.00121064	9.13729	-5.87127e-05	9.22534	-2.00908e-05
8.33602	-0.00065564	9.14438	-2.13682e-05	9.24217	-4.44147e-05			8.34199	0.000633087	9.14437	-2.50371e-05	9.24217	8.51975e-06			8.31308	-0.000166726	9.15413	-1.63996e-05	9.24217	-1.65351e-05			8.31835	0.0010422	9.15413	0.000300649	9.24217	7.46083e-08			8.31465	-0.000792784	9.15413	-3.98831e-05	9.24217	2.79664e-05			8.32204	-0.00120876	9.15413	-9.89072e-05	9.24217	-2.07803e-05
8.35181	-0.00058435	9.16121	-2.22227e-05	9.25901	-4.38483e-05			8.35778	0.000630178	9.16121	-3.23454e-05	9.25901	9.52678e-06			8.32887	-0.000165649	9.17097	-1.47289e-05	9.25901	-1.62544e-05			8.33414	0.000981378	9.17096	0.000288622	9.25901	-1.48301e-06			8.33044	-0.000792762	9.17096	-2.66352e-05	9.25901	2.8029e-05			8.33783	-0.00119396	9.17096	-9.18122e-05	9.25901	-2.06453e-05
8.3676	-0.000580025	9.17805	-2.40371e-05	9.27584	-4.39649e-05			8.37357	0.00062727	9.17804	-4.04744e-05	9.27584	1.02612e-05			8.34466	-0.000164572	9.1878	-1.37505e-05	9.27584	-1.59631e-05			8.34993	0.000966368	9.1878	0.000264785	9.27584	-3.94755e-06			8.34623	-0.000804836	9.1878	-3.13119e-05	9.27584	2.80672e-05			8.35362	-0.00118596	9.1878	-5.07895e-05	9.27584	-1.97151e-05
8.38339	-0.000577471	9.19488	-2.66386e-05	9.29268	-4.47398e-05			8.38936	0.000607595	9.19488	-5.42368e-05	9.29267	1.15763e-05			8.36045	-0.000165884	9.20464	-2.05254e-05	9.29268	-1.58989e-05			8.36572	0.000999203	9.20463	0.000225302	9.29267	-6.98576e-06			8.36202	-0.000813988	9.20463	-5.12398e-05	9.29267	2.83266e-05			8.36941	-0.00119147	9.20463	1.46251e-05	9.29267	-1.83522e-05
8.39918	-0.000579381	9.21171	-2.38385e-05	9.30951	-4.55564e-05			8.40515	0.000599362	9.21171	-5.55936e-05	9.30951	1.26842e-05			8.37624	-0.000219641	9.22147	-3.44326e-05	9.30951	-1.62182e-05			8.38151	0.00100831	9.22147	0.000219974	9.30951	-9.81538e-06			8.37781	-0.00082314	9.22147	-1.62712e-05	9.30951	2.87286e-05			8.3852	-0.00119699	9.22147	6.2e-05	9.30951	-1.69954e-05
8.41497	-0.000581291	9.22855	-2.01057e-05	9.32635	-4.55288e-05			8.42094	0.000605182	9.22855	-5.22428e-05	9.32634	1.36012e-05			8.39203	-0.000227304	9.2383	-5.42173e-05	9.32635	-1.68709e-05			8.3973	0.00100887	9.2383	0.000216571	9.32634	-1.17098e-05			8.3936	-0.000853485	9.2383	2.64935e-05	9.32634	2.90934e-05			8.40099	-0.00123464	9.2383	8.81725e-05	9.32634	-1.60007e-05
8.43076	-0.000578718	9.24538	-2.30683e-05	9.34318	-4.51938e-05			8.43673	0.000599569	9.24538	-4.48374e-05	9.34318	1.26451e-05			8.40782	-0.000234968	9.25514	-5.08242e-05	9.34318	-1.75739e-05			8.41309	0.00100943	9.25514	0.000215186	9.34318	-1.24057e-05			8.40939	-0.000853645	9.25514	6.48609e-05	9.34318	2.9232e-05			8.41678	-0.00126391	9.25514	5.4979e-05	9.34318	-1.55424e-05
8.44655	-0.000581236	9.26222	-3.17581e-05	9.36002	-4.49385e-05			8.45252	0.000593956	9.26222	-3.63535e-05	9.36001	1.03983e-05			8.42361	-0.000253145	9.27197	-2.40964e-05	9.36002	-1.80015e-05			8.42888	0.00100109	9.27197	0.000221211	9.36001	-1.20063e-05			8.42518	-0.000853806	9.27197	6.56811e-05	9.36001	2.88996e-05			8.43257	-0.00121811	9.27197	-2.95877e-06	9.36001	-1.55705e-05
8.46234	-0.000583754	9.27905	-3.67693e-05	9.37685	-4.47578e-05			8.46831	0.000580565	9.27905	-3.37772e-05	9.37685	7.72058e-06			8.4394	-0.000229286	9.28881	1.11078e-06	9.37685	-1.80283e-05			8.44467	0.00100662	9.28881	0.000252986	9.37685	-1.06233e-05			8.44097	-0.00086261	9.28881	3.64787e-05	9.37685	2.78528e-05			8.44836	-0.00117848	9.28881	-4.74926e-05	9.37685	-1.58731e-05
8.47813	-0.000591364	9.29589	-4.02545e-05	9.39368	-4.41926e-05			8.4841	0.000608659	9.29589	-3.62665e-05	9.39368	4.94248e-06			8.45519	-0.000185327	9.30564	1.13755e-05	9.39368	-1.77295e-05			8.46046	0.000992514	9.30564	0.00027889	9.39368	-8.2526e-06			8.45676	-0.000878211	9.30564	6.8235e-06	9.39368	2.60885e-05			8.46415	-0.00117567	9.30564	-6.29991e-05	9.39368	-1.62336e-05
8.49392	-0.000592713	9.31272	-4.2396e-05	9.41052	-4.35412e-05			8.49989	0.000609651	9.31272	-3.73561e-05	9.41052	4.4122e-06			8.47098	-0.000167577	9.32248	7.21817e-06	9.41052	-1.71655e-05			8.47625	0.000978409	9.32247	0.000298667	9.41052	-5.05289e-06			8.47255	-0.000893811	9.32247	1.89593e-05	9.41052	2.40084e-05			8.47994	-0.00117286	9.32247	-6.47867e-05	9.41052	-1.64982e-05
8.50971	-0.000576198	9.32956	-4.00744e-05	9.42735	-4.32107e-05			8.51568	0.000607729	9.32955	-4.33143e-05	9.42735	6.0447e-06			8.48677	-0.000159134	9.33931	-1.84695e-05	9.42735	-1.63043e-05			8.49204	0.000936601	9.33931	0.000309322	9.42735	-1.47598e-06			8.48834	-0.000950346	9.33931	3.95404e-05	9.42735	2.21559e-05			8.49573	-0.00115802	9.33931	-6.90915e-05	9.42735	-1.6433e-05
8.5255	-0.000567974	9.34639	-4.02133e-05	9.44419	-4.31667e-05			8.53147	0.000605807	9.34639	-5.33577e-05	9.44419	8.11578e-06			8.50256	-0.000150691	9.35615	-4.28255e-05	9.44419	-1.51675e-05			8.50783	0.000885502	9.35614	0.00034155	9.44419	2.00694e-06			8.50413	-0.000925624	9.35614	6.55275e-05	9.44419	2.07586e-05			8.51152	-0.00113897	9.35614	-7.66067e-05	9.44419	-1.5604e-05
8.54129	-0.000562915	9.36323	-4.24383e-05	9.46102	-4.36381e-05			8.54726	0.000571082	9.36322	-4.93751e-05	9.46102	1.01041e-05			8.51835	-0.000154445	9.37298	-6.44212e-05	9.46102	-1.39113e-05			8.52362	0.000883687	9.37298	0.000357431	9.46102	5.11449e-06			8.51992	-0.000921204	9.37298	7.81417e-05	9.46102	1.96739e-05			8.52731	-0.00111227	9.37298	-9.73813e-05	9.46102	-1.36417e-05
8.55708	-0.000561588	9.38006	-4.06537e-05	9.47786	-4.41147e-05			8.56305	0.000580378	9.38006	-4.82977e-05	9.47786	1.17894e-05			8.53414	-0.0001582	9.38982	-8.39834e-05	9.47786	-1.27112e-05			8.53941	0.000890478	9.38981	0.000357789	9.47786	7.69685e-06			8.53571	-0.000930933	9.38981	7.86528e-05	9.47786	1.86512e-05			8.5431	-0.00110224	9.38981	-0.000142476	9.47786	-1.07008e-05
8.57287	-0.00052414	9.39689	-3.83309e-05	9.49469	-4.45901e-05			8.57884	0.000584664	9.39689	-4.97511e-05	9.49469	1.32064e-05			8.54993	-0.000175066	9.40665	-0.000104088	9.49469	-1.16449e-05			8.5552	0.000894334	9.40665	0.000345714	9.49469	9.58799e-06			8.5515	-0.000940662	9.40665	6.75549e-05	9.49469	1.75405e-05			8.55889	-0.00111203	9.40665	-0.00016936	9.49469	-7.45443e-06
8.58866	-0.000525968	9.41373	-3.81767e-05	9.51153	-4.52496e-05			8.59463	0.00058895	9.41373	-5.69417e-05	9.51152	1.4163e-05			8.56572	-0.000240669	9.42348	-0.000119228	9.51153	-1.07113e-05			8.57099	0.000898191	9.42348	0.000407229	9.51152	1.06219e-05			8.56729	-0.000908868	9.42348	6.79718e-05	9.51152	1.64821e-05			8.57468	-0.00112181	9.42348	-0.000187735	9.51152	-4.58881e-06
8.60445	-0.000527795	9.43056	-3.98518e-05	9.52836	-4.64546e-05			8.61042	0.000589292	9.43056	-6.14912e-05	9.52836	1.62946e-05			8.58151	-0.00020661	9.44032	-0.000119052	9.52836	-9.95101e-06			8.58678	0.000917467	9.44032	0.000474175	9.52836	1.09219e-05			8.58308	-0.000863923	9.44032	8.0852e-05	9.52836	1.58685e-05			8.59047	-0.00111025	9.44032	-0.000187977	9.52836	-2.47522e-06
8.62025	-0.000534302	9.4474	-3.58507e-05	9.5452	-4.75347e-05			8.62621	0.000591778	9.4474	-6.94395e-05	9.54519	1.94239e-05			8.5973	-0.000151971	9.45715	-0.00010319	9.5452	-9.53158e-06			8.60257	0.000912302	9.45715	0.000543323	9.54519	1.10806e-05			8.59887	-0.000862369	9.45715	0.000150839	9.54519	1.58888e-05			8.60626	-0.00110749	9.45715	-9.85942e-05	9.54519	-1.24936e-06
8.63604	-0.000521641	9.46423	-3.3351e-05	9.56203	-4.78995e-05			8.642	0.000589395	9.46423	-8.02421e-05	9.56203	2.1846e-05			8.61309	-0.000142424	9.47399	-8.88285e-05	9.56203	-9.66134e-06			8.61836	0.000907137	9.47399	0.00059474	9.56203	1.17836e-05			8.61466	-0.000867927	9.47399	0.000197128	9.56203	1.62892e-05			8.62205	-0.00110473	9.47399	-1.11694e-05	9.56203	-1.01619e-06
8.65183	-0.000518187	9.48107	-3.21405e-05	9.57887	-4.76809e-05			8.65779	0.000587013	9.48107	-8.18975e-05	9.57886	2.36278e-05			8.62888	-0.000132877	9.49082	-7.79694e-05	9.57887	-1.03684e-05			8.63415	0.000889916	9.49082	0.000627936	9.57886	1.32229e-05			8.63045	-0.000873485	9.49082	0.000221123	9.57886	1.66672e-05			8.63784	-0.00109144	9.49082	6.78532e-05	9.57886	-1.82835e-06
8.66762	-0.000514733	9.4979	-3.09914e-05	9.5957	-4.70021e-05			8.67358	0.000579762	9.4979	-8.20161e-05	9.5957	2.43916e-05			8.64467	-0.000119184	9.50766	-7.09597e-05	9.5957	-1.13853e-05			8.64994	0.000852253	9.50765	0.000622617	9.5957	1.50056e-05			8.64624	-0.000902792	9.50765	0.000213621	9.5957	1.6779e-05			8.65363	-0.0010408	9.50765	0.000136702	9.5957	-3.38916e-06
8.68341	-0.000484913	9.51474	-2.91872e-05	9.61253	-4.55287e-05			8.68937	0.000554669	9.51473	-8.05328e-05	9.61253	2.30766e-05			8.66046	-0.000112265	9.52449	-7.31784e-05	9.61253	-1.22286e-05			8.66573	0.000849235	9.52449	0.000580487	9.61253	1.65499e-05			8.66203	-0.000905504	9.52449	0.000190827	9.61253	1.65721e-05			8.66942	-0.00101738	9.52449	0.000195718	9.61253	-4.97451e-06
8.6992	-0.000487406	9.53157	-2.92684e-05	9.62937	-4.3373e-05			8.70516	0.00057365	9.53157	-3.98342e-05	9.62937	2.09417e-05			8.67625	-0.000116828	9.54133	-7.92641e-05	9.62937	-1.24553e-05			8.68152	0.000841523	9.54132	0.000525427	9.62937	1.7475e-05			8.67782	-0.000894661	9.54132	0.000163575	9.62937	1.60469e-05			8.68521	-0.00100756	9.54132	0.000246078	9.62937	-5.85299e-06
8.71499	-0.000489898	9.54841	-3.09386e-05	9.6462	-4.14725e-05			8.72095	0.000592631	9.5484	4.64358e-06	9.6462	1.82344e-05			8.69204	-0.000121391	9.55816	-8.95396e-05	9.6462	-1.20211e-05			8.69731	0.000833811	9.55816	0.000466165	9.6462	1.7736e-05			8.69361	-0.000889855	9.55816	0.000139008	9.6462	1.51318e-05			8.701	-0.00101351	9.55816	0.0002863	9.6462	-5.8291e-06
8.73078	-0.000497528	9.56524	-2.80371e-05	9.66304	-3.98067e-05			8.73674	0.000594555	9.56524	3.97907e-05	9.66304	1.58574e-05			8.70782	-0.000154862	9.575	-0.000106728	9.66304	-1.13004e-05			8.7131	0.000814906	9.57499	0.000458295	9.66304	1.74935e-05			8.7094	-0.000885049	9.57499	0.000114524	9.66304	1.37025e-05			8.71679	-0.00101945	9.57499	0.000304419	9.66304	-5.32023e-06
8.74657	-0.000482682	9.58207	-2.39203e-05	9.67987	-3.8695e-05			8.75253	0.000593072	9.58207	6.67872e-05	9.67987	1.70253e-05			8.72361	-0.000172372	9.59183	-0.000103688	9.67987	-1.07234e-05			8.72889	0.000804303	9.59183	0.000488345	9.67987	1.68712e-05			8.72519	-0.000875991	9.59183	7.33365e-05	9.67987	1.16986e-05			8.73258	-0.000989	9.59183	0.000299018	9.67987	-4.89027e-06
8.76236	-0.000481951	9.59891	-1.87736e-05	9.69671	-3.79665e-05			8.76832	0.000591589	9.59891	7.40507e-05	9.6967	1.86706e-05			8.7394	-0.000167416	9.60867	-8.40857e-05	9.69671	-1.04989e-05			8.74468	0.000873122	9.60866	0.000584169	9.6967	1.58252e-05			8.74098	-0.000873826	9.60866	3.10582e-05	9.6967	9.16914e-06			8.74837	-0.000977449	9.60866	0.00027229	9.6967	-4.83268e-06
8.77815	-0.00048122	9.61574	-1.55001e-05	9.71354	-3.73562e-05			8.78411	0.000582566	9.61574	5.13378e-05	9.71354	2.02743e-05			8.75519	-0.000136809	9.6255	-6.64026e-05	9.71354	-1.06248e-05			8.76047	0.000856903	9.6255	0.000643	9.71354	1.42599e-05			8.75677	-0.000874643	9.6255	4.05626e-05	9.71354	6.17351e-06			8.76416	-0.000986235	9.6255	0.000223923	9.71354	-5.0564e-06
8.79394	-0.000482463	9.63258	-1.38565e-05	9.73038	-3.69706e-05			8.7999	0.000589319	9.63258	3.73747e-05	9.73037	2.07589e-05			8.77098	-0.00012665	9.64233	-4.99642e-05	9.73038	-1.10695e-05			8.77626	0.000840683	9.64233	0.000662868	9.73037	1.22346e-05			8.77256	-0.00087546	9.64233	7.04323e-05	9.73037	2.77942e-06			8.77995	-0.000995021	9.64233	0.000187727	9.73037	-5.17712e-06
8.80973	-0.00046414	9.64941	-1.53784e-05	9.74721	-3.65511e-05			8.81569	0.000587459	9.64941	2.66419e-05	9.74721	2.02477e-05			8.78677	-0.000120898	9.65917	-3.17836e-05	9.74721	-1.18189e-05			8.79205	0.000793269	9.65917	0.000602402	9.74721	9.98095e-06			8.78835	-0.000879259	9.65917	0.000119106	9.74721	-7.41886e-07			8.79574	-0.00100547	9.65917	0.000147952	9.74721	-4.84444e-06
8.82552	-0.000446579	9.66625	-1.63344e-05	9.76405	-3.6099e-05			8.83148	0.0005856	9.66625	1.86739e-05	9.76404	1.96086e-05			8.80256	-0.000115146	9.676	-1.69641e-05	9.76405	-1.27481e-05			8.80784	0.000790418	9.676	0.000540105	9.76404	7.73662e-06			8.80414	-0.000888888	9.676	0.000188612	9.76404	-3.85889e-06			8.81153	-0.00100664	9.676	0.000104956	9.76404	-4.06701e-06
8.84131	-0.000441199	9.68308	-1.76089e-05	9.78088	-3.59336e-05			8.84727	0.000556792	9.68308	9.19344e-06	9.78088	1.88672e-05			8.81835	-7.98683e-05	9.69284	-6.42291e-06	9.78088	-1.36935e-05			8.82363	0.000801116	9.69284	0.000541926	9.78088	5.66466e-06			8.81993	-0.000867323	9.69284	0.000242912	9.78088	-5.98786e-06			8.82732	-0.000989625	9.69284	6.53542e-05	9.78088	-3.18182e-06
8.8571	-0.000435819	9.69992	-1.91217e-05	9.79771	-3.60239e-05			8.86306	0.000586493	9.69991	-1.65297e-06	9.79771	1.80359e-05			8.83414	-8.10414e-05	9.70967	-7.28086e-06	9.79771	-1.46109e-05			8.83942	0.000807116	9.70967	0.000565985	9.79771	3.94941e-06			8.83572	-0.000857826	9.70967	0.000282974	9.79771	-6.79705e-06			8.84311	-0.000982957	9.70967	9.02896e-05	9.79771	-2.58557e-06
8.87289	-0.000413094	9.71675	-1.59338e-05	9.81455	-3.66438e-05			8.87885	0.000609742	9.71675	-2.2834e-05	9.81455	1.82521e-05			8.84993	-8.22145e-05	9.72651	4.16039e-06	9.81455	-1.54784e-05			8.85521	0.000810767	9.7265	0.000583292	9.81455	2.83491e-06			8.85151	-0.000861922	9.7265	0.00029989	9.81455	-6.41528e-06			8.8589	-0.000976288	9.7265	0.000207395	9.81455	-2.55161e-06
8.88868	-0.000404262	9.73359	-9.49593e-06	9.83138	-3.69527e-05			8.89464	0.000606722	9.73358	-3.43022e-05	9.83138	1.89992e-05			8.86572	-0.000108336	9.74334	1.2258e-05	9.83138	-1.61478e-05			8.871	0.000801514	9.74334	0.000595618	9.83138	2.38979e-06			8.8673	-0.000866019	9.74334	0.000279912	9.83138	-5.30401e-06			8.87469	-0.000934182	9.74334	0.00032254	9.83138	-3.14815e-06
8.90447	-0.000402159	9.75042	-2.89754e-06	9.84822	-3.69054e-05			8.91043	0.000603702	9.75042	-4.63035e-05	9.84822	2.0046e-05			8.88151	-0.000106921	9.76018	1.45051e-05	9.84822	-1.64051e-05			8.88679	0.000792261	9.76017	0.000609259	9.84822	2.29098e-06			8.88309	-0.00085392	9.76017	0.000257898	9.84822	-3.92337e-06			8.89048	-0.000904738	9.76017	0.000427535	9.84822	-4.19492e-06
8.92026	-0.000412589	9.76725	2.46761e-06	9.86505	-3.65602e-05			8.92622	0.000597074	9.76725	-5.87209e-05	9.86505	2.15283e-05			8.8973	-0.000103534	9.77701	-7.17513e-06	9.86505	-1.61704e-05			8.90258	0.000857761	9.77701	0.000615038	9.86505	2.02978e-06			8.89888	-0.000833869	9.77701	0.000286819	9.86505	-2.52801e-06			8.90627	-0.000891316	9.77701	0.000512703	9.86505	-5.40566e-06
8.93605	-0.000423019	9.78409	6.76359e-06	9.88189	-3.61523e-05			8.94201	0.000607387	9.78409	-6.51146e-05	9.88188	2.30261e-05			8.91309	-6.98083e-05	9.79385	-1.78249e-05	9.88189	-1.55993e-05			8.91837	0.000857994	9.79384	0.000612858	9.88188	1.32275e-06			8.91467	-0.000825256	9.79384	0.000320327	9.88188	-1.15026e-06			8.92206	-0.000893728	9.79384	0.000568603	9.88188	-6.58093e-06
8.95184	-0.000423179	9.80092	9.18583e-06	9.89872	-3.56919e-05			8.9578	0.000608419	9.80092	-7.10102e-05	9.89872	2.40254e-05			8.92888	-6.7466e-05	9.81068	-3.32278e-05	9.89872	-1.49777e-05			8.93416	0.000858226	9.81068	0.000601125	9.89872	3.63146e-07			8.93046	-0.000816643	9.81068	0.00033856	9.89872	2.83369e-07			8.93785	-0.000896141	9.81068	0.000508513	9.89872	-7.60553e-06
8.96763	-0.000370696	9.81776	7.73515e-08	9.91556	-3.52216e-05			8.97359	0.00060869	9.81776	-7.63827e-05	9.91555	2.45811e-05			8.94467	-6.51236e-05	9.82751	-5.37542e-05	9.91556	-1.45285e-05			8.94995	0.000855255	9.82751	0.000625947	9.91555	-2.77048e-07			8.94625	-0.00080402	9.82751	0.000338462	9.91555	1.76236e-06			8.95364	-0.000860912	9.82751	0.0003907	9.91555	-8.4013e-06
8.98342	-0.000347355	9.83459	-3.1639e-06	9.93239	-3.49197e-05			8.98938	0.000608961	9.83459	-6.80304e-05	9.93239	2.49795e-05			8.96046	-5.39347e-05	9.84435	-8.43776e-05	9.93239	-1.43136e-05			8.96574	0.000828792	9.84435	0.000644389	9.93239	-1.18434e-07			8.96204	-0.000805104	9.84435	0.000288087	9.93239	3.14594e-06			8.96943	-0.000850817	9.84435	0.000300786	9.93239	-8.92294e-06
8.99921	-0.000334918	9.85143	-4.94631e-06	9.94923	-3.47683e-05			9.00517	0.000631443	9.85143	-5.6683e-05	9.94922	2.52431e-05			8.97625	-1.07278e-05	9.86118	-0.000106443	9.94923	-1.42937e-05			8.98153	0.000824485	9.86118	0.000655062	9.94922	8.93037e-07			8.97783	-0.000806189	9.86118	0.000243813	9.94922	4.2888e-06			8.98522	-0.000844629	9.86118	0.000287596	9.94922	-9.08481e-06
9.015	-0.000338499	9.86826	-7.37269e-06	9.96606	-3.55799e-05			9.02096	0.000641775	9.86826	-4.90658e-05	9.96606	2.52143e-05			8.99204	-1.31474e-05	9.87802	-0.000120973	9.96606	-1.44378e-05			8.99732	0.000820179	9.87802	0.000639545	9.96606	2.50868e-06			8.99362	-0.000818122	9.87802	0.000251575	9.96606	5.14729e-06			9.00101	-0.000848912	9.87802	0.000303429	9.96606	-8.71047e-06
9.03079	-0.00034208	9.8851	-1.03507e-05	9.98289	-3.61643e-05			9.03675	0.00064788	9.88509	-4.46249e-05	9.98289	2.41761e-05			9.00783	-1.5567e-05	9.89485	-0.00012961	9.98289	-1.47289e-05			9.01311	0.00080279	9.89485	0.000592496	9.98289	4.4008e-06			9.00941	-0.000819624	9.89485	0.000261401	9.98289	5.81766e-06			9.0168	-0.000853195	9.89485	0.000340476	9.98289	-7.6567e-06
9.04658	-0.000355674	9.90193	-1.27136e-05	9.99973	-3.65045e-05			9.05254	0.000646589	9.90193	-3.68922e-05	9.99973	2.30882e-05			9.02362	-3.42427e-05	9.91169	-0.000138179	9.99973	-1.5038e-05			9.0289	0.000728256	9.91168	0.00057196	9.99973	6.26357e-06			9.0252	-0.000821126	9.91168	0.000267737	9.99973	6.45596e-06			9.03259	-0.000842659	9.91168	0.00036495	9.99973	-5.96165e-06
9.06237	-0.000329873	9.91877	-1.52255e-05	10.0166	-3.65577e-05			9.06833	0.000645298	9.91876	-1.61079e-05	10.0166	2.19676e-05			9.03941	-4.23208e-05	9.92852	-0.000146945	10.0166	-1.50508e-05			9.04469	0.000706805	9.92852	0.000608853	10.0166	7.85437e-06			9.04099	-0.000803839	9.92852	0.000270376	10.0166	7.10468e-06			9.04838	-0.000837997	9.92852	0.000376798	10.0166	-3.81265e-06
9.07816	-0.000323684	9.9356	-1.78623e-05	10.0334	-3.62973e-05			9.08412	0.000633662	9.9356	-3.64241e-06	10.0334	2.04016e-05			9.0552	-2.92724e-05	9.94536	-0.000155678	10.0334	-1.44412e-05			9.06048	0.00073627	9.94535	0.000648957	10.0334	9.01606e-06			9.05678	-0.000798929	9.94535	0.000262664	10.0334	7.68547e-06			9.06417	-0.000835051	9.94535	0.000364766	10.0334	-1.4686e-06
9.09395	-0.000317495	9.95243	-1.98102e-05	10.0502	-3.58738e-05			9.09991	0.000660336	9.95243	1.57625e-06	10.0502	1.84398e-05			9.07099	-2.7973e-05	9.96219	-0.000147118	10.0502	-1.31542e-05			9.07627	0.000795644	9.96219	0.000682352	10.0502	9.69871e-06			9.07257	-0.000802778	9.96219	0.000233822	10.0502	8.16229e-06			9.07996	-0.000832106	9.96219	0.000335501	10.0502	7.43284e-07
9.10974	-0.000303648	9.96927	-2.30379e-05	10.0671	-3.50689e-05			9.1157	0.000662844	9.96927	-7.67969e-06	10.0671	1.70418e-05			9.08678	-2.66735e-05	9.97903	-0.000136727	10.0671	-1.14666e-05			9.09206	0.000800909	9.97902	0.000709376	10.0671	9.95964e-06			9.08836	-0.000806627	9.97902	0.000212987	10.0671	8.61295e-06			9.09575	-0.000807043	9.97902	0.000288975	10.0671	2.47472e-06
9.12553	-0.0002898	9.9861	-2.73159e-05	10.0839	-3.42186e-05			9.13149	0.000660107	9.9861	-1.84358e-05	10.0839	1.65048e-05			9.10257	-2.84694e-05	9.99586	-0.000132212	10.0839	-9.79507e-06			9.10785	0.000795731	9.99586	0.000717683	10.0839	9.86193e-06			9.10415	-0.000797561	9.99586	0.000247287	10.0839	9.17095e-06			9.11154	-0.000781981	9.99586	0.000219224	10.0839	3.54983e-06
9.14132	-0.000287544	10.0029	-2.44918e-05	10.1007	-3.33322e-05			9.14728	0.00065737	10.0029	-2.93347e-05	10.1007	1.57262e-05			9.11836	-1.5608e-05	10.0127	-0.000132264	10.1007	-8.49782e-06			9.12364	0.000790554	10.0127	0.000656832	10.1007	9.39877e-06			9.11994	-0.000763239	10.0127	0.000276973	10.1007	9.95919e-06			9.12733	-0.000763146	10.0127	0.000202163	10.1007	4.13353e-06
9.15711	-0.000289652	10.0198	-2.33715e-05	10.1176	-3.17742e-05			9.16307	0.0006782	10.0198	-4.03912e-05	10.1176	1.47232e-05			9.13415	1.56515e-05	10.0295	-0.000131497	10.1176	-7.80682e-06			9.13943	0.000786691	10.0295	0.000662364	10.1176	8.61738e-06			9.13573	-0.000711618	10.0295	0.000297161	10.1176	1.10436e-05			9.14312	-0.000762232	10.0295	0.000188392	10.1176	4.52155e-06
9.1729	-0.00029176	10.0366	-2.37415e-05	10.1344	-3.03901e-05			9.17886	0.000709472	10.0366	-5.65995e-05	10.1344	1.32855e-05			9.14994	2.93948e-05	10.0464	-0.000123406	10.1344	-7.83294e-06			9.15522	0.000782829	10.0464	0.000694977	10.1344	7.7471e-06			9.15152	-0.000717931	10.0464	0.000313449	10.1344	1.23865e-05			9.15891	-0.000761317	10.0464	0.00016574	10.1344	4.78458e-06
9.18869	-0.00029776	10.0534	-2.80925e-05	10.1512	-2.92065e-05			9.19465	0.000714604	10.0534	-5.3504e-05	10.1512	1.47883e-05			9.16573	3.35121e-05	10.0632	-9.32896e-05	10.1512	-8.52288e-06			9.17101	0.000735942	10.0632	0.000717741	10.1512	7.11022e-06			9.16731	-0.000724244	10.0632	0.000355157	10.1512	1.38433e-05			9.1747	-0.00075313	10.0632	0.000136886	10.1512	4.81064e-06
9.20448	-0.000294091	10.0703	-3.04309e-05	10.1681	-2.81994e-05			9.21044	0.000708368	10.0703	-4.39483e-05	10.1681	1.58832e-05			9.18152	3.60626e-05	10.08	-5.76154e-05	10.1681	-9.59771e-06			9.1868	0.000727525	10.08	0.000727712	10.1681	6.87111e-06			9.1831	-0.000741536	10.08	0.000378893	10.1681	1.52358e-05			9.19049	-0.000744942	10.08	0.000116473	10.1681	4.60861e-06
9.22027	-0.000292283	10.0871	-3.29067e-05	10.1849	-2.67745e-05			9.22623	0.000702133	10.0871	-2.7127e-05	10.1849	1.65811e-05			9.19731	3.78297e-05	10.0969	-3.6815e-05	10.1849	-1.07037e-05			9.20259	0.000693198	10.0969	0.000690577	10.1849	6.8773e-06			9.19889	-0.000728787	10.0969	0.000385176	10.1849	1.64254e-05			9.20628	-0.000747736	10.0969	0.000117987	10.1849	4.44182e-06
9.23606	-0.000290474	10.1039	-3.54492e-05	10.2017	-2.53947e-05			9.24202	0.000690906	10.1039	-8.58232e-06	10.2017	1.63678e-05			9.2131	3.95969e-05	10.1137	-2.93754e-05	10.2017	-1.16402e-05			9.21838	0.000697205	10.1137	0.000599356	10.2017	6.78384e-06			9.21468	-0.000725286	10.1137	0.00036214	10.2017	1.73189e-05			9.22208	-0.00075053	10.1137	0.000120129	10.2017	4.54244e-06
9.25185	-0.000270557	10.1208	-3.01948e-05	10.2186	-2.41891e-05			9.25781	0.000692501	10.1208	4.72799e-06	10.2186	1.57231e-05			9.22889	1.71625e-05	10.1305	-3.64598e-05	10.2186	-1.23518e-05			9.23417	0.000704782	10.1305	0.000523329	10.2186	6.2702e-06			9.23047	-0.000741419	10.1305	0.000318532	10.2186	1.78239e-05			9.23787	-0.000765205	10.1305	0.000121711	10.2186	4.76395e-06
9.26764	-0.000228098	10.1376	-2.20326e-05	10.2354	-2.31381e-05			9.2736	0.00071453	10.1376	1.34337e-05	10.2354	1.53047e-05			9.24468	-8.30146e-06	10.1474	-5.11216e-05	10.2354	-1.28238e-05			9.24996	0.000739908	10.1474	0.000471936	10.2354	5.24469e-06			9.24626	-0.000757552	10.1474	0.000267276	10.2354	1.78164e-05			9.25366	-0.000736286	10.1474	0.000120408	10.2354	4.68317e-06
9.28343	-0.000228283	10.1544	-1.36982e-05	10.2522	-2.29527e-05			9.28939	0.000722023	10.1544	6.65108e-06	10.2522	1.50243e-05			9.26047	-2.16703e-06	10.1642	-7.6014e-05	10.2522	-1.30802e-05			9.26575	0.000747361	10.1642	0.000466523	10.2522	4.04905e-06			9.26205	-0.000745589	10.1642	0.00021078	10.2522	1.72198e-05			9.26945	-0.000730169	10.1642	0.000100071	10.2522	3.93241e-06
9.29922	-0.000228469	10.1713	-8.56819e-06	10.2691	-2.31952e-05			9.30518	0.000729005	10.1713	-3.2024e-06	10.2691	1.48638e-05			9.27626	3.81377e-05	10.181	-9.87726e-05	10.2691	-1.31778e-05			9.28154	0.000746446	10.181	0.000502242	10.2691	3.26398e-06			9.27784	-0.000716726	10.181	0.000162099	10.2691	1.61781e-05			9.28524	-0.000739534	10.181	8.27774e-05	10.2691	2.46036e-06
9.31501	-0.000249344	10.1881	-6.23043e-06	10.2859	-2.35824e-05			9.32097	0.000751237	10.1881	-1.55926e-05	10.2859	1.50615e-05			9.29205	5.94204e-05	10.1979	-0.000119906	10.2859	-1.31458e-05			9.29733	0.000745531	10.1979	0.000575721	10.2859	3.15249e-06			9.29363	-0.000709249	10.1979	0.000130748	10.2859	1.5111e-05			9.30103	-0.000748898	10.1979	8.23842e-05	10.2859	6.16071e-07
9.3308	-0.000243597	10.205	-9.61442e-06	10.3028	-2.40938e-05			9.33676	0.000764582	10.205	-1.33568e-05	10.3027	1.52047e-05			9.30784	6.53329e-05	10.2147	-0.000140525	10.3028	-1.30011e-05			9.31312	0.000736247	10.2147	0.000620958	10.3027	3.4994e-06			9.30942	-0.000712155	10.2147	0.000106726	10.3027	1.44895e-05			9.31682	-0.000779245	10.2147	8.88906e-05	10.3027	-1.131e-06
9.34659	-0.000242309	10.2218	-1.20508e-05	10.3196	-2.46219e-05			9.35255	0.000770117	10.2218	-9.24042e-06	10.3196	1.52955e-05			9.32363	9.23774e-05	10.2315	-0.000151854	10.3196	-1.28471e-05			9.32891	0.000638	10.2315	0.000639466	10.3196	3.9262e-06			9.32521	-0.00071506	10.2315	8.97461e-05	10.3196	1.4536e-05			9.33261	-0.000750739	10.2315	0.000103881	10.3196	-2.58194e-06
9.36238	-0.000241022	10.2386	-1.54663e-05	10.3364	-2.51632e-05			9.36834	0.000775651	10.2386	-3.54306e-06	10.3364	1.40172e-05			9.33942	0.000105085	10.2484	-0.000144915	10.3364	-1.28779e-05			9.3447	0.000616369	10.2484	0.000620379	10.3364	4.16023e-06			9.341	-0.000690981	10.2484	8.44426e-05	10.3364	1.51736e-05			9.3484	-0.000732133	10.2484	0.000142951	10.3364	-3.83501e-06
9.37817	-0.000216486	10.2555	-1.97137e-05	10.3533	-2.6324e-05			9.38413	0.000795824	10.2555	-2.87517e-06	10.3533	1.27003e-05			9.35521	9.31843e-05	10.2652	-0.000131844	10.3533	-1.31989e-05			9.36049	0.000613614	10.2652	0.00059314	10.3533	4.12727e-06			9.35679	-0.000672946	10.2652	8.82012e-05	10.3533	1.61802e-05			9.36419	-0.00073577	10.2652	0.000176888	10.3533	-5.05958e-06
9.39396	-0.000207646	10.2723	-2.25745e-05	10.3701	-2.7289e-05			9.39992	0.000811911	10.2723	-6.5903e-06	10.3701	1.09621e-05			9.371	8.12841e-05	10.282	-0.000120894	10.3701	-1.36991e-05			9.37628	0.000621468	10.282	0.000555592	10.3701	3.9823e-06			9.37258	-0.000666562	10.282	9.1275e-05	10.3701	1.73237e-05			9.37998	-0.000739407	10.282	0.000177229	10.3701	-6.37113e-06
9.40975	-0.000198805	10.2891	-1.80026e-05	10.3869	-2.81835e-05			9.41571	0.000806747	10.2891	-2.01412e-05	10.3869	8.84907e-06			9.38679	3.3721e-05	10.2989	-0.000113363	10.3869	-1.41503e-05			9.39207	0.000614156	10.2989	0.000488438	10.3869	4.0506e-06			9.38837	-0.000681393	10.2989	9.19906e-05	10.3869	1.84021e-05			9.39577	-0.000758249	10.2989	0.000153134	10.3869	-7.80037e-06
9.42554	-0.0001877	10.306	-1.30218e-05	10.4038	-2.90175e-05			9.4315	0.000801582	10.306	-2.91117e-05	10.4038	7.65287e-06			9.40258	2.53215e-05	10.3157	-0.000118492	10.4038	-1.43233e-05			9.40786	0.000606844	10.3157	0.000432621	10.4038	4.65432e-06			9.40416	-0.000696225	10.3157	9.09834e-05	10.4038	1.92091e-05			9.41156	-0.000729464	10.3157	0.000148537	10.4038	-9.19947e-06
9.44133	-0.000186751	10.3228	-7.67983e-06	10.4206	-2.96577e-05			9.44729	0.000782604	10.3228	-3.58643e-05	10.4206	6.64019e-06			9.41837	-1.27006e-05	10.3326	-0.000114408	10.4206	-1.40076e-05			9.42365	0.000620177	10.3325	0.000378919	10.4206	5.95549e-06			9.41995	-0.000659583	10.3325	8.97981e-05	10.4206	1.94894e-05			9.42735	-0.00068615	10.3325	0.000186894	10.4206	-1.02262e-05
9.45712	-0.000185801	10.3396	-9.32145e-07	10.4374	-3.01988e-05			9.46308	0.000789845	10.3396	-4.05852e-05	10.4374	5.78102e-06			9.43416	2.93726e-05	10.3494	-0.000109593	10.4374	-1.31367e-05			9.43944	0.000626196	10.3494	0.00032773	10.4374	7.87136e-06			9.43574	-0.000635922	10.3494	7.92097e-05	10.4374	1.90406e-05			9.44314	-0.000694401	10.3494	0.00022234	10.4374	-1.05791e-05
9.47291	-0.000188692	10.3565	5.89058e-06	10.4543	-3.0654e-05			9.47887	0.000855079	10.3565	-2.75003e-05	10.4543	3.7228e-06			9.44995	7.21114e-05	10.3662	-0.000108516	10.4543	-1.19405e-05			9.45523	0.000599136	10.3662	0.000288495	10.4543	1.01136e-05			9.45153	-0.000625485	10.3662	6.2783e-05	10.4543	1.7981e-05			9.45893	-0.000702652	10.3662	0.000257715	10.4543	-1.02817e-05
9.4887	-0.000172701	10.3733	1.27666e-05	10.4711	-3.09338e-05			9.49466	0.000861801	10.3733	-1.41434e-05	10.4711	2.25795e-06			9.46574	8.28698e-05	10.3831	-0.000107909	10.4711	-1.07881e-05			9.47102	0.000572076	10.3831	0.000292904	10.4711	1.23609e-05			9.46732	-0.00062031	10.3831	5.99612e-05	10.4711	1.67461e-05			9.47472	-0.000727513	10.3831	0.000287256	10.4711	-9.66291e-06
9.50449	-0.000160636	10.3901	1.80228e-05	10.4879	-3.10586e-05			9.51045	0.000862001	10.3901	-5.92791e-06	10.4879	3.39962e-06			9.48153	0.000122474	10.3999	-8.86626e-05	10.4879	-9.8943e-06			9.48681	0.000529875	10.3999	0.000307279	10.4879	1.43848e-05			9.48311	-0.000620037	10.3999	6.9573e-05	10.4879	1.56789e-05			9.49051	-0.000688064	10.3999	0.000314004	10.4879	-9.07209e-06
9.52028	-0.00011692	10.407	2.18732e-05	10.5048	-3.11401e-05			9.52624	0.000851383	10.407	-2.16273e-06	10.5048	4.884e-06			9.49732	0.000141813	10.4167	-7.37862e-05	10.5048	-9.2779e-06			9.5026	0.000532274	10.4167	0.000323915	10.5048	1.6019e-05			9.4989	-0.000619764	10.4167	7.84331e-05	10.5048	1.47929e-05			9.5063	-0.00066671	10.4167	0.000356051	10.5048	-8.66275e-06
9.53607	-0.000100097	10.4238	2.36895e-05	10.5216	-3.13084e-05			9.54203	0.000840766	10.4238	-3.19356e-06	10.5216	6.64308e-06			9.51311	0.000127743	10.4336	-6.20593e-05	10.5216	-8.95527e-06			9.51839	0.000526135	10.4336	0.000341936	10.5216	1.70835e-05			9.51469	-0.000612215	10.4336	8.71225e-05	10.5216	1.39289e-05			9.52209	-0.000658156	10.4336	0.000408703	10.5216	-8.37439e-06
9.55186	-9.48438e-05	10.4406	1.89777e-05	10.5384	-3.15546e-05			9.55782	0.000835795	10.4406	-8.30096e-06	10.5384	8.60295e-06			9.5289	0.000113672	10.4504	-4.91063e-05	10.5384	-9.06235e-06			9.53418	0.000519997	10.4504	0.000356609	10.5384	1.74152e-05			9.53048	-0.000616961	10.4504	9.88008e-05	10.5384	1.29886e-05			9.53788	-0.000657894	10.4504	0.000449688	10.5384	-8.10756e-06
9.56765	-9.39546e-05	10.4575	1.55425e-05	10.5553	-3.18286e-05			9.57361	0.000850654	10.4575	-8.97587e-06	10.5553	1.25357e-05			9.54469	8.59182e-05	10.4672	-4.31512e-05	10.5553	-9.73351e-06			9.54997	0.000505322	10.4672	0.000367415	10.5553	1.70096e-05			9.54627	-0.000621707	10.4672	0.000107786	10.5553	1.20673e-05			9.55367	-0.000657631	10.4672	0.000477615	10.5553	-7.86646e-06
9.58344	-9.30655e-05	10.4743	9.98075e-06	10.5721	-3.19819e-05			9.5894	0.00085541	10.4743	-8.19135e-06	10.5721	1.5665e-05			9.56048	8.63157e-05	10.4841	-4.44784e-05	10.5721	-1.09249e-05			9.56576	0.000446709	10.4841	0.000367637	10.5721	1.60981e-05			9.56206	-0.00063333	10.4841	0.00011421	10.5721	1.13274e-05			9.56946	-0.00065652	10.4841	0.000474488	10.5721	-7.71217e-06
9.59923	-0.000106472	10.4911	2.64121e-06	10.5889	-3.11409e-05			9.60519	0.000856627	10.4911	-1.22231e-05	10.5889	1.8057e-05			9.57627	8.67132e-05	10.5009	-6.11569e-05	10.5889	-1.24151e-05			9.58155	0.000457379	10.5009	0.000364252	10.5889	1.49866e-05			9.57785	-0.000588501	10.5009	0.000119017	10.5889	1.07475e-05			9.58525	-0.000660074	10.5009	0.000465847	10.5889	-7.66747e-06
9.61502	-0.000104944	10.508	2.41402e-06	10.6058	-2.99959e-05			9.62098	0.000857845	10.508	-2.03727e-05	10.6058	1.93232e-05			9.59206	9.09025e-05	10.5177	-8.50434e-05	10.6058	-1.39598e-05			9.59734	0.000476472	10.5177	0.00037539	10.6058	1.38182e-05			9.59364	-0.000584381	10.5177	0.000140957	10.6058	1.01155e-05			9.60104	-0.000663629	10.5177	0.000419552	10.6058	-7.64859e-06
9.63081	-0.0001031	10.5248	3.50281e-06	10.6226	-2.89383e-05			9.63677	0.000866068	10.5248	-2.65051e-05	10.6226	1.79127e-05			9.60785	9.32649e-05	10.5346	-9.92806e-05	10.6226	-1.53856e-05			9.61313	0.000476486	10.5346	0.000368293	10.6226	1.25673e-05			9.60943	-0.000589485	10.5346	0.000174582	10.6226	9.24198e-06			9.61683	-0.0006998	10.5346	0.00037235	10.6226	-7.46094e-06
9.6466	-8.99733e-05	10.5416	5.72454e-06	10.6394	-2.87302e-05			9.65256	0.000866487	10.5416	-3.52476e-05	10.6394	1.54458e-05			9.62364	9.56274e-05	10.5514	-0.000103401	10.6394	-1.65702e-05			9.62892	0.0004765	10.5514	0.000345366	10.6394	1.11909e-05			9.62522	-0.000594589	10.5514	0.000193709	10.6394	8.18572e-06			9.63262	-0.00069367	10.5514	0.000330975	10.6394	-6.96147e-06
9.66239	-8.73401e-05	10.5585	8.16513e-06	10.6563	-2.92775e-05			9.66835	0.000864307	10.5585	-4.6131e-05	10.6563	1.41332e-05			9.63943	0.000126006	10.5682	-8.65785e-05	10.6563	-1.74243e-05			9.64471	0.00046403	10.5682	0.000311912	10.6563	9.70574e-06			9.64101	-0.000591058	10.5682	0.000198572	10.6563	7.3346e-06			9.64841	-0.000694411	10.5682	0.000292443	10.6563	-6.18913e-06
9.67818	-8.4707e-05	10.5753	1.06678e-05	10.6731	-3.01733e-05			9.68414	0.000862127	10.5753	-4.24059e-05	10.6731	1.48236e-05			9.65521	0.000137706	10.5851	-6.36464e-05	10.6731	-1.78378e-05			9.6605	0.000423452	10.5851	0.000293851	10.6731	8.13974e-06			9.6568	-0.000577435	10.5851	0.000180794	10.6731	7.0898e-06			9.6642	-0.000695151	10.5851	0.000240616	10.6731	-5.27489e-06
9.69397	-7.98504e-05	10.5921	1.26019e-05	10.6899	-2.95772e-05			9.69993	0.000882664	10.5921	-3.8287e-05	10.6899	1.5569e-05			9.671	0.000143771	10.6019	-3.69087e-05	10.6899	-1.76136e-05			9.67629	0.000397158	10.6019	0.000277743	10.6899	6.5323e-06			9.67259	-0.000570104	10.6019	0.000166676	10.6899	7.37753e-06			9.67999	-0.000691903	10.6019	0.000190498	10.6899	-4.32879e-06
9.70976	-7.31414e-05	10.609	1.40396e-05	10.7068	-2.8309e-05			9.71572	0.000899536	10.609	-3.24798e-05	10.7068	1.62133e-05			9.68679	0.000139733	10.6187	-1.85548e-05	10.7068	-1.65951e-05			9.69208	0.000374983	10.6187	0.000261315	10.7068	5.06731e-06			9.68838	-0.000576547	10.6187	0.000152994	10.7068	7.70095e-06			9.69578	-0.000694667	10.6187	0.000146313	10.7068	-3.42924e-06
9.72555	-5.97794e-05	10.6258	1.4632e-05	10.7236	-2.7078e-05			9.73151	0.000893603	10.6258	-2.7685e-05	10.7236	1.6768e-05			9.70258	0.000135695	10.6356	-8.38859e-06	10.7236	-1.48407e-05			9.70787	0.000352809	10.6356	0.000237374	10.7236	4.08032e-06			9.70417	-0.00058299	10.6356	0.000138686	10.7236	7.60298e-06			9.71157	-0.00069743	10.6356	0.000110275	10.7236	-2.63974e-06
9.74134	-5.69876e-05	10.6427	1.44839e-05	10.7404	-2.54244e-05			9.7473	0.000887671	10.6426	-2.37719e-05	10.7404	1.67947e-05			9.71837	0.000126946	10.6524	-1.01133e-05	10.7404	-1.26104e-05			9.72366	0.000348133	10.6524	0.000267715	10.7404	3.75012e-06			9.71996	-0.000598104	10.6524	0.000115933	10.7404	6.93491e-06			9.72736	-0.000677995	10.6524	0.000112046	10.7404	-2.02193e-06
9.75713	-5.74389e-05	10.6595	1.21368e-05	10.7573	-2.30946e-05			9.76309	0.000866901	10.6595	-2.20827e-05	10.7573	1.54004e-05			9.73416	0.000118198	10.6692	-4.34384e-06	10.7573	-1.02641e-05			9.73945	0.00038784	10.6692	0.000289071	10.7573	3.87635e-06			9.73575	-0.000529736	10.6692	8.4605e-05	10.7573	5.85611e-06			9.74315	-0.000665106	10.6692	0.000189445	10.7573	-1.65326e-06
9.77292	-5.78902e-05	10.6763	1.2846e-05	10.7741	-2.01159e-05			9.77888	0.000891664	10.6763	-1.42906e-05	10.7741	1.51066e-05			9.74995	0.000121336	10.6861	5.41763e-06	10.7741	-8.17794e-06			9.75524	0.00038862	10.6861	0.000302052	10.7741	4.08999e-06			9.75154	-0.000506445	10.6861	4.23828e-05	10.7741	4.61202e-06			9.75894	-0.000657683	10.6861	0.000237959	10.7741	-1.6015e-06
9.78871	-6.15846e-05	10.6932	9.86027e-06	10.791	-1.75053e-05			9.79467	0.000907703	10.6932	-7.60026e-06	10.791	1.5755e-05			9.76574	0.000123219	10.7029	1.28941e-05	10.791	-6.66109e-06			9.77103	0.000389399	10.7029	0.000303347	10.791	4.13099e-06			9.76733	-0.000483154	10.7029	4.01414e-05	10.791	3.33615e-06			9.77473	-0.000653972	10.7029	0.000258826	10.791	-1.80796e-06
9.8045	-7.00486e-05	10.71	3.75651e-06	10.8078	-1.52294e-05			9.81046	0.000908883	10.71	-8.5154e-06	10.8078	1.63708e-05			9.78153	0.000125103	10.7197	1.51722e-05	10.8078	-5.88778e-06			9.78682	0.000384136	10.7197	0.000295988	10.8078	3.86258e-06			9.78312	-0.000483603	10.7197	7.1206e-05	10.8078	2.13019e-06			9.79052	-0.000655964	10.7197	0.000238648	10.8078	-1.9646e-06
9.82029	-6.47448e-05	10.7268	5.12411e-06	10.8246	-1.3928e-05			9.82625	0.000909472	10.7268	-1.59025e-05	10.8246	1.5419e-05			9.79732	0.000161274	10.7366	-8.82904e-06	10.8246	-5.78725e-06			9.80261	0.000384756	10.7366	0.000278567	10.8246	3.20347e-06			9.79891	-0.000484051	10.7366	0.000106313	10.8246	1.20359e-06			9.80631	-0.000657955	10.7366	0.000208619	10.8246	-1.56749e-06
9.83608	-6.22434e-05	10.7437	5.29395e-06	10.8415	-1.33776e-05			9.84204	0.000909765	10.7437	-1.34175e-05	10.8415	1.3662e-05			9.81311	0.000197419	10.7534	-2.51696e-05	10.8415	-5.97447e-06			9.8184	0.000385375	10.7534	0.000232388	10.8415	2.17935e-06			9.8147	-0.000486913	10.7534	0.000119193	10.8415	7.86764e-07			9.8221	-0.000673402	10.7534	0.000174281	10.8415	-2.77454e-07
9.85187	-5.9742e-05	10.7605	4.41762e-06	10.8583	-1.30306e-05			9.85783	0.000910059	10.7605	-2.21349e-06	10.8583	1.30294e-05			9.8289	0.000216044	10.7702	-1.25666e-05	10.8583	-5.93442e-06			9.83419	0.000371208	10.7702	0.000165664	10.8583	9.98883e-07			9.83049	-0.000485134	10.7702	0.000109492	10.8583	9.15457e-07			9.83789	-0.00068885	10.7702	0.000149453	10.8583	1.70467e-06
9.86766	-3.7827e-05	10.7773	1.01426e-06	10.8751	-1.28563e-05			9.87362	0.000928898	10.7773	6.42591e-06	10.8751	1.37017e-05			9.84469	0.000216721	10.7871	1.04233e-05	10.8751	-5.40969e-06			9.84998	0.000269799	10.7871	0.000127578	10.8751	-6.49345e-08			9.84628	-0.000483355	10.7871	5.92005e-05	10.8751	1.36076e-06			9.85368	-0.000697133	10.7871	0.000139634	10.8751	3.76975e-06
9.88345	-2.19608e-05	10.7942	5.95504e-06	10.892	-1.29674e-05			9.88941	0.000933792	10.7942	1.27648e-05	10.892	1.66492e-05			9.86048	0.000217399	10.8039	2.84324e-05	10.892	-4.59712e-06			9.86577	0.00020445	10.8039	0.000115116	10.892	-9.30937e-07			9.86207	-0.000463922	10.8039	1.89511e-05	10.892	1.79007e-06			9.86947	-0.000660587	10.8039	9.5002e-05	10.892	5.34121e-06
9.89924	-1.96763e-05	10.811	1.27608e-05	10.9088	-1.17326e-05			9.9052	0.000938686	10.811	5.45162e-06	10.9088	1.96164e-05			9.87627	0.000227822	10.8208	4.24443e-05	10.9088	-3.93591e-06			9.88156	0.000176394	10.8208	0.00012394	10.9088	-1.76545e-06			9.87786	-0.000450546	10.8208	4.55887e-05	10.9088	1.99583e-06			9.88526	-0.000643548	10.8208	2.59696e-05	10.9088	6.1262e-06
9.91503	-1.94599e-05	10.8278	1.76745e-05	10.9256	-1.02601e-05			9.92099	0.000948501	10.8278	-8.8965e-06	10.9256	2.21562e-05			9.89206	0.000230388	10.8376	5.49859e-05	10.9256	-3.73171e-06			9.89735	0.000193625	10.8376	0.000152335	10.9256	-2.78376e-06			9.89365	-0.000447123	10.8376	0.000101083	10.9256	2.00874e-06			9.90105	-0.000636261	10.8376	-1.96552e-05	10.9256	6.14188e-06
9.93082	-1.92434e-05	10.8447	2.09366e-05	10.9425	-8.79003e-06			9.93678	0.000949541	10.8447	-1.94006e-05	10.9425	2.43158e-05			9.90785	0.000222297	10.8544	6.22954e-05	10.9425	-3.88886e-06			9.91314	0.000232383	10.8544	0.000182981	10.9425	-4.09541e-06			9.90944	-0.00044826	10.8544	0.000155523	10.9425	2.0001e-06			9.91684	-0.000628975	10.8544	-5.00936e-05	10.9425	5.57589e-06
9.94661	-7.18032e-06	10.8615	2.04409e-05	10.9593	-8.24808e-06			9.95257	0.000946193	10.8615	-2.77447e-05	10.9593	2.4476e-05			9.92364	0.000214206	10.8713	6.47537e-05	10.9593	-3.93436e-06			9.92893	0.000251784	10.8713	0.000210164	10.9593	-5.69903e-06			9.92523	-0.000449397	10.8713	0.000204709	10.9593	2.04292e-06			9.93263	-0.000624003	10.8713	-6.41289e-05	10.9593	4.55686e-06
9.9624	-1.53509e-06	10.8783	8.96671e-06	10.9761	-8.53281e-06			9.96836	0.000942846	10.8783	-3.42284e-05	10.9761	2.25394e-05			9.93943	0.000185913	10.8881	6.00709e-05	10.9761	-3.4613e-06			9.94472	0.00024224	10.8881	0.000239977	10.9761	-7.46284e-06			9.94102	-0.000430123	10.8881	0.000247286	10.9761	2.02518e-06			9.94842	-0.00058569	10.8881	-3.71473e-05	10.9761	3.1874e-06
9.97819	-3.07701e-06	10.8952	6.96338e-07	10.993	-9.81815e-06			9.98415	0.000946115	10.8952	-3.93516e-05	10.993	2.03404e-05			9.95522	0.000226245	10.9049	4.70483e-05	10.993	-2.57725e-06			9.96051	0.000232696	10.9049	0.000309816	10.993	-9.07223e-06			9.95681	-0.000421147	10.9049	0.000276955	10.993	1.74531e-06			9.96421	-0.000582793	10.9049	3.36463e-05	10.993	1.8362e-06
9.99398	-4.61894e-06	10.912	-7.70511e-06	11.0098	-1.07273e-05			9.99994	0.000949383	10.912	-4.50782e-05	11.0098	2.04519e-05			9.97101	0.00024421	10.9218	4.39903e-05	11.0098	-1.73252e-06			9.9763	0.000220395	10.9218	0.000364179	11.0098	-1.0208e-05			9.9726	-0.000419459	10.9218	0.000245935	11.0098	1.01535e-06			9.98	-0.000587053	10.9218	0.000116525	11.0098	9.87377e-07
10.0098	-3.59505e-06	10.9288	-1.61292e-05	11.0266	-1.0733e-05			10.0157	0.000959648	10.9288	-5.11681e-05	11.0266	2.06793e-05			9.9868	0.000250962	10.9386	4.98824e-05	11.0266	-1.24354e-06			9.99209	0.000212077	10.9386	0.000402985	11.0266	-1.0878e-05			9.98839	-0.000417771	10.9386	0.000213674	11.0266	-1.69859e-07			9.99579	-0.000591313	10.9386	0.000189041	11.0266	7.61799e-07
10.0256	-2.50197e-05	10.9457	-1.15899e-05	11.0435	-1.06292e-05			10.0315	0.000959405	10.9457	-3.52409e-05	11.0435	2.08425e-05			10.0026	0.000237479	10.9554	5.67295e-05	11.0435	-1.12286e-06			10.0079	0.000171738	10.9554	0.000414468	11.0435	-1.13973e-05			10.0042	-0.000399126	10.9554	0.000183147	11.0435	-1.52806e-06			10.0116	-0.000606097	10.9554	0.000247296	11.0435	9.03343e-07
10.0414	-2.75707e-05	10.9625	-5.81647e-06	11.0603	-1.05107e-05			10.0473	0.000959162	10.9625	-1.42685e-05	11.0603	2.09473e-05			10.0184	0.000223995	10.9723	5.7325e-05	11.0603	-1.22444e-06			10.0237	0.000153497	10.9723	0.000421021	11.0603	-1.201e-05			10.02	-0.000379673	10.9723	0.000154759	11.0603	-2.72993e-06			10.0274	-0.000597691	10.9723	0.000285598	11.0603	1.10686e-06
10.0571	-3.26513e-05	10.9793	1.00048e-06	11.0771	-1.04009e-05			10.0631	0.000948868	10.9793	4.43119e-07	11.0771	2.08599e-05			10.0342	0.000232528	10.9891	5.36553e-05	11.0771	-1.4847e-06			10.0395	0.000151523	10.9891	0.000418324	11.0771	-1.25606e-05			10.0358	-0.000373114	10.9891	0.000136385	11.0771	-3.69615e-06			10.0432	-0.000554074	10.9891	0.000258981	11.0771	1.17697e-06
10.0729	-3.77319e-05	10.9962	5.27797e-06	11.094	-9.7008e-06			10.0789	0.000944732	10.9962	9.73917e-06	11.094	1.96104e-05			10.05	0.00022757	11.0059	5.47192e-05	11.094	-2.06104e-06			10.0552	0.000136929	11.0059	0.000376472	11.094	-1.25392e-05			10.0515	-0.000366556	11.0059	0.000147904	11.094	-4.57596e-06			10.0589	-0.000535802	11.0059	0.000265249	11.094	9.90816e-07
10.0887	-7.63077e-05	11.013	7.28602e-06	11.1108	-8.26927e-06			10.0947	0.000941359	11.013	1.35847e-05	11.1108	1.92859e-05			10.0658	0.000222613	11.0228	5.52682e-05	11.1108	-3.1936e-06			10.071	0.000120802	11.0228	0.000363831	11.1108	-1.15924e-05			10.0673	-0.000365108	11.0228	0.000166906	11.1108	-5.59085e-06			10.0747	-0.000525907	11.0228	0.000271717	11.1108	4.18558e-07
10.1045	-6.6134e-05	11.0298	-2.80246e-06	11.1276	-7.02435e-06			10.1105	0.000937986	11.0298	3.38793e-05	11.1276	1.9148e-05			10.0815	0.000214499	11.0396	5.42301e-05	11.1276	-4.84592e-06			10.0868	0.000153906	11.0396	0.00038462	11.1276	-9.93313e-06			10.0831	-0.000359808	11.0396	0.000199893	11.1276	-6.92439e-06			10.0905	-0.000516011	11.0396	0.000279354	11.1276	-7.24825e-07
10.1203	-5.3224e-05	11.0467	-9.93264e-06	11.1445	-5.95382e-06			10.1263	0.000908587	11.0467	4.36867e-05	11.1445	1.89997e-05			10.0973	0.000194991	11.0564	4.28624e-05	11.1445	-6.60562e-06			10.1026	0.000154467	11.0564	0.000387457	11.1445	-8.13505e-06			10.0989	-0.000347613	11.0564	0.000220295	11.1445	-8.63101e-06			10.1063	-0.000530817	11.0564	0.000294768	11.1445	-2.61435e-06
10.1361	-4.95313e-05	11.0635	-1.21609e-05	11.1613	-5.16134e-06			10.1421	0.000915182	11.0635	4.43793e-05	11.1613	1.88417e-05			10.1131	0.0002166	11.0733	2.28628e-05	11.1613	-7.9906e-06			10.1184	0.000155027	11.0733	0.000371481	11.1613	-6.75969e-06			10.1147	-0.000342559	11.0733	0.000228327	11.1613	-1.06672e-05			10.1221	-0.000545623	11.0733	0.000307553	11.1613	-5.17801e-06
10.1519	-5.92496e-05	11.0804	-1.01633e-05	11.1781	-5.84395e-06			10.1578	0.000912595	11.0803	3.0656e-05	11.1781	1.87387e-05			10.1289	0.000221747	11.0901	-1.35895e-06	11.1781	-8.71173e-06			10.1342	0.000153661	11.0901	0.000319872	11.1781	-6.25005e-06			10.1305	-0.000348912	11.0901	0.000211342	11.1781	-1.30707e-05			10.1379	-0.000591907	11.0901	0.000307664	11.1781	-7.87853e-06
10.1677	-6.89678e-05	11.0972	-6.05567e-06	11.195	-7.02142e-06			10.1736	0.000910008	11.0972	1.76643e-05	11.195	1.9704e-05			10.1447	0.000226894	11.1069	-2.34328e-05	11.195	-8.77294e-06			10.15	9.40064e-05	11.1069	0.000288449	11.195	-6.81702e-06			10.1463	-0.000355266	11.1069	0.000156101	11.195	-1.59318e-05			10.1537	-0.000575262	11.1069	0.000296012	11.195	-9.94094e-06
10.1835	-7.01069e-05	11.114	6.94337e-07	11.2118	-8.47883e-06			10.1894	0.000921115	11.114	5.25266e-06	11.2118	2.06173e-05			10.1605	0.000231952	11.1238	-4.40876e-05	11.2118	-8.46803e-06			10.1658	8.22206e-05	11.1238	0.000298877	11.2118	-8.24232e-06			10.1621	-0.000346144	11.1238	0.000113368	11.2118	-1.90388e-05			10.1695	-0.000538416	11.1238	0.000269926	11.2118	-1.0963e-05
10.1993	-7.12461e-05	11.1309	7.41047e-06	11.2287	-9.72651e-06			10.2052	0.000936507	11.1309	-1.47534e-05	11.2286	2.13663e-05			10.1763	0.000292725	11.1406	-6.79913e-05	11.2287	-8.18034e-06			10.1816	5.5889e-05	11.1406	0.000298365	11.2286	-9.97941e-06			10.1779	-0.000308336	11.1406	7.34287e-05	11.2286	-2.17903e-05			10.1853	-0.00050157	11.1406	0.000244879	11.2286	-1.11305e-05
10.215	-8.18436e-05	11.1477	1.40651e-05	11.2455	-1.03303e-05			10.221	0.000942881	11.1477	-2.55355e-05	11.2455	2.19699e-05			10.1921	0.000277417	11.1574	-0.000100173	11.2455	-8.13206e-06			10.1974	1.90354e-05	11.1574	0.000285039	11.2455	-1.15786e-05			10.1937	-0.000259875	11.1574	3.48484e-05	11.2455	-2.35992e-05			10.2011	-0.000481605	11.1574	0.000219381	11.2455	-1.07784e-05
10.2308	-7.26524e-05	11.1645	1.60246e-05	11.2623	-1.03813e-05			10.2368	0.000944312	11.1645	-3.20034e-05	11.2623	2.18643e-05			10.2079	0.000262108	11.1743	-0.000119607	11.2623	-8.30967e-06			10.2131	1.78871e-05	11.1743	0.000237071	11.2623	-1.29768e-05			10.2094	-0.000261944	11.1743	-8.84218e-06	11.2623	-2.41965e-05			10.2168	-0.000461641	11.1743	0.000192774	11.2623	-9.99319e-06
10.2466	-6.87693e-05	11.1814	1.38928e-05	11.2792	-1.02967e-05			10.2526	0.00094318	11.1814	-3.66936e-05	11.2792	2.27645e-05			10.2236	0.000227662	11.1911	-0.000115971	11.2792	-8.57627e-06			10.2289	1.67388e-05	11.1911	0.00019302	11.2792	-1.44209e-05			10.2252	-0.000264012	11.1911	-3.47641e-05	11.2792	-2.36712e-05			10.2326	-0.000457554	11.1911	0.000171098	11.2792	-8.68971e-06
10.2624	-6.48863e-05	11.1982	3.90837e-06	11.296	-1.00978e-05			10.2684	0.000942048	11.1982	-3.98122e-05	11.296	2.4193e-05			10.2394	0.000199648	11.2079	-0.000103526	11.296	-8.82273e-06			10.2447	-2.30298e-05	11.2079	0.000244615	11.296	-1.61422e-05			10.241	-0.000273951	11.2079	5.91405e-06	11.296	-2.2462e-05			10.2484	-0.000440874	11.2079	0.000239703	11.296	-6.86249e-06
10.2782	-6.50906e-05	11.215	9.05891e-07	11.3128	-9.8233e-06			10.2842	0.000938355	11.215	-3.57466e-05	11.3128	2.49775e-05			10.2552	0.000180656	11.2248	-9.64159e-05	11.3128	-9.02963e-06			10.2605	4.30476e-05	11.2248	0.000285962	11.3128	-1.79595e-05			10.2568	-0.000252909	11.2248	0.000105075	11.3128	-2.11257e-05			10.2642	-0.000431929	11.2248	0.000347262	11.3128	-4.70303e-06
10.294	-6.52949e-05	11.2319	7.48199e-07	11.3297	-8.56517e-06			10.3	0.00092854	11.2319	-3.62999e-05	11.3297	2.51834e-05			10.271	0.000191758	11.2416	-9.44844e-05	11.3297	-9.23963e-06			10.2763	4.5746e-05	11.2416	0.00031697	11.3297	-1.92505e-05			10.2726	-0.000230922	11.2416	0.000188409	11.3297	-1.99942e-05			10.28	-0.000434428	11.2416	0.000471012	11.3297	-2.55394e-06
10.3098	-7.94829e-05	11.2487	3.03396e-06	11.3465	-7.01957e-06			10.3157	0.000928486	11.2487	-4.06914e-05	11.3465	2.40332e-05			10.2868	0.000198166	11.2585	-0.000100762	11.3465	-9.50743e-06			10.2921	3.92222e-05	11.2584	0.000326744	11.3465	-1.95084e-05			10.2884	-0.000228464	11.2584	0.000256671	11.3465	-1.91239e-05			10.2958	-0.000436926	11.2584	0.000555201	11.3465	-7.81366e-07
10.3256	-7.8935e-05	11.2655	5.13241e-06	11.3633	-5.44103e-06			10.3315	0.000931689	11.2655	-2.52671e-05	11.3633	2.08714e-05			10.3026	0.000198843	11.2753	-0.000110472	11.3633	-9.86363e-06			10.3079	3.26984e-05	11.2753	0.000311459	11.3633	-1.88476e-05			10.3042	-0.000226007	11.2753	0.00029411	11.3633	-1.84719e-05			10.3116	-0.000392626	11.2753	0.000601642	11.3633	4.12423e-07
10.3414	-7.8387e-05	11.2824	3.77018e-06	11.3802	-4.31308e-06			10.3473	0.000939041	11.2824	1.05515e-06	11.3802	1.85218e-05			10.3184	0.000199519	11.2921	-0.000127304	11.3802	-1.03139e-05			10.3237	3.27714e-05	11.2921	0.000277422	11.3802	-1.78528e-05			10.32	-0.000217144	11.2921	0.000257594	11.3802	-1.8073e-05			10.3274	-0.000380764	11.2921	0.000590171	11.3802	1.19322e-06
10.3572	-8.73452e-05	11.2992	-5.77244e-07	11.397	-3.58658e-06			10.3631	0.000942752	11.2992	2.69583e-05	11.397	1.66022e-05			10.3342	0.000196963	11.309	-0.000147763	11.397	-1.08863e-05			10.3395	3.28443e-05	11.309	0.000253622	11.397	-1.7089e-05			10.3358	-0.000212126	11.309	0.000228889	11.397	-1.81179e-05			10.3432	-0.000367734	11.309	0.000547897	11.397	2.00071e-06
10.3729	-8.87926e-05	11.316	-6.6127e-06	11.4138	-3.4001e-06			10.3789	0.000944468	11.316	4.75974e-05	11.4138	1.50563e-05			10.35	0.000194898	11.3258	-0.000152181	11.4138	-1.16595e-05			10.3553	3.01358e-05	11.3258	0.000259579	11.4138	-1.68198e-05			10.3516	-0.000224877	11.3258	0.000233021	11.4138	-1.88872e-05			10.359	-0.000363587	11.3258	0.000524249	11.4138	3.15566e-06
10.3887	-6.70978e-05	11.3329	-7.8245e-06	11.4307	-3.13482e-06			10.3947	0.000945188	11.3329	6.34702e-05	11.4307	1.45956e-05			10.3658	0.000192833	11.3426	-0.000150552	11.4307	-1.26627e-05			10.371	1.55756e-05	11.3426	0.000266381	11.4307	-1.69458e-05			10.3673	-0.000237627	11.3426	0.000241486	11.4307	-2.05109e-05			10.3747	-0.000362451	11.3426	0.000544419	11.4307	4.64974e-06
10.4045	-5.35395e-05	11.3497	-8.71432e-06	11.4475	-2.85834e-06			10.4105	0.000942369	11.3497	4.42687e-05	11.4475	1.48963e-05			10.3815	0.000179313	11.3595	-0.000150049	11.4475	-1.37134e-05			10.3868	1.01552e-06	11.3595	0.000247645	11.4475	-1.71233e-05			10.3831	-0.000227746	11.3595	0.000228117	11.4475	-2.26984e-05			10.3905	-0.000361316	11.3595	0.000563328	11.4475	6.21147e-06
10.4203	-3.94536e-05	11.3665	-9.32367e-06	11.4643	-2.5729e-06			10.4263	0.00093955	11.3665	2.73192e-05	11.4643	1.53321e-05			10.3973	0.000178745	11.3763	-0.000152611	11.4643	-1.44602e-05			10.4026	-6.08322e-05	11.3763	0.000210666	11.4643	-1.70092e-05			10.3989	-0.000209289	11.3763	0.000199139	11.4643	-2.48958e-05			10.4063	-0.000332194	11.3763	0.00057818	11.4643	7.45238e-06
10.4361	-2.53678e-05	11.3834	-9.58329e-06	11.4812	-2.1103e-06			10.4421	0.000933185	11.3834	1.22895e-05	11.4812	1.56006e-05			10.4131	0.000178176	11.3931	-0.000170873	11.4812	-1.46608e-05			10.4184	6.36755e-06	11.3931	0.00018951	11.4812	-1.63773e-05			10.4147	-0.000198165	11.3931	0.000181576	11.4812	-2.67868e-05			10.4221	-0.000340063	11.3931	0.00058527	11.4812	8.02122e-06
10.4519	-2.56124e-05	11.4002	-9.51264e-06	11.498	-1.04663e-06			10.4579	0.000927396	11.4002	-5.25537e-06	11.498	1.57196e-05			10.4289	0.000174908	11.41	-0.000176015	11.498	-1.43086e-05			10.4342	8.77542e-07	11.41	0.000188964	11.498	-1.5159e-05			10.4305	-0.000193312	11.41	0.000165631	11.498	-2.83858e-05			10.4379	-0.000347932	11.41	0.000550107	11.498	7.73406e-06
10.4677	-2.5857e-05	11.417	-4.62307e-06	11.5148	-1.7133e-07			10.4736	0.000927167	11.417	-1.52405e-05	11.5148	1.54024e-05			10.4447	0.00015681	11.4268	-0.000167492	11.5148	-1.35204e-05			10.45	-4.61247e-06	11.4268	0.00019338	11.5148	-1.35375e-05			10.4463	-0.000188458	11.4268	0.000147017	11.5148	-2.96935e-05			10.4537	-0.000371172	11.4268	0.000471431	11.5148	6.6232e-06
10.4835	-3.08235e-05	11.4339	-3.08326e-06	11.5317	5.29435e-07			10.4894	0.000926939	11.4339	-2.37575e-05	11.5317	1.49936e-05			10.4605	0.000138712	11.4436	-0.000153919	11.5317	-1.25062e-05			10.4658	-3.23722e-05	11.4436	0.000194392	11.5317	-1.18681e-05			10.4621	-0.000175412	11.4436	9.62672e-05	11.5317	-3.04827e-05			10.4695	-0.000318641	11.4436	0.000430308	11.5317	4.78428e-06
10.4993	-2.5122e-05	11.4507	-4.46176e-06	11.5485	9.53276e-07			10.5052	0.000925766	11.4507	-3.0987e-05	11.5485	1.52045e-05			10.4763	0.000167736	11.4605	-0.00013465	11.5485	-1.16123e-05			10.4816	-4.17727e-05	11.4605	0.000191723	11.5485	-1.0479e-05			10.4779	-0.00014585	11.4605	4.12212e-05	11.5485	-3.04194e-05			10.4853	-0.000241649	11.4605	0.00039928	11.5485	2.21568e-06
10.5151	-3.40403e-05	11.4675	-1.16169e-05	11.5653	9.5714e-07			10.521	0.000930372	11.4675	-3.44733e-05	11.5653	1.49704e-05			10.4921	0.000158128	11.4773	-0.000101607	11.5653	-1.12252e-05			10.4974	-2.57093e-05	11.4773	0.000176436	11.5653	-9.60981e-06			10.4937	-0.000132893	11.4773	4.57678e-05	11.5653	-2.93703e-05			10.5011	-0.000210396	11.4773	0.000380159	11.5653	-9.73486e-07
10.5308	-4.29585e-05	11.4844	-6.45868e-06	11.5822	-1.83357e-07			10.5368	0.000929679	11.4844	-3.72941e-05	11.5822	1.43331e-05			10.5079	0.00014852	11.4941	-6.84688e-05	11.5822	-1.1555e-05			10.5132	-1.91102e-05	11.4941	0.000136293	11.5822	-9.3977e-06			10.5095	-0.000128239	11.4941	0.000113697	11.5822	-2.76167e-05			10.5169	-0.000197243	11.4941	0.000391914	11.5822	-4.21044e-06
10.5466	-8.63758e-05	11.5012	-1.23236e-06	11.599	-9.24946e-07			10.5526	0.000928985	11.5012	-3.95408e-05	11.599	1.23972e-05			10.5237	0.000124261	11.511	-3.76274e-05	11.599	-1.2501e-05			10.5289	-2.53737e-05	11.511	0.000182578	11.599	-9.85363e-06			10.5252	-0.000136927	11.511	0.000158054	11.599	-2.5653e-05			10.5326	-0.00018409	11.511	0.000397847	11.599	-6.63435e-06
10.5624	-7.02864e-05	11.518	3.22625e-06	11.6158	-1.19523e-06			10.5684	0.000944991	11.518	-4.13694e-05	11.6158	1.02623e-05			10.5394	0.000100233	11.5278	-7.82707e-06	11.6158	-1.37654e-05			10.5447	-3.16371e-05	11.5278	0.000224807	11.6158	-1.09146e-05			10.541	-0.000145615	11.5278	0.000179587	11.6158	-2.37662e-05			10.5484	-0.000167124	11.5278	0.000394743	11.6158	-7.83008e-06
10.5782	-4.55845e-05	11.5349	6.99439e-06	11.6327	-1.2565e-06			10.5842	0.000940337	11.5349	-4.59243e-05	11.6327	8.5811e-06			10.5552	0.000112845	11.5446	2.77443e-05	11.6327	-1.50701e-05			10.5605	-5.74898e-05	11.5446	0.000259424	11.6327	-1.2449e-05			10.5568	-0.00013711	11.5446	0.000166405	11.6327	-2.19191e-05			10.5642	-0.000155645	11.5446	0.000350698	11.6327	-8.10948e-06
10.594	-4.91612e-05	11.5517	6.28702e-06	11.6495	-1.41543e-06			10.6	0.000935683	11.5517	-5.27878e-05	11.6495	7.14418e-06			10.571	0.000116667	11.5615	6.22408e-05	11.6495	-1.62051e-05			10.5763	-4.12676e-05	11.5615	0.000268844	11.6495	-1.41822e-05			10.5726	-0.000126837	11.5615	0.000152128	11.6495	-1.99719e-05			10.58	-0.000154082	11.5615	0.000266144	11.6495	-7.9791e-06
10.6098	-5.27378e-05	11.5686	1.72345e-06	11.6664	-1.66376e-06			10.6158	0.000925891	11.5686	-5.4896e-05	11.6663	5.91903e-06			10.5868	0.000114482	11.5783	9.00634e-05	11.6664	-1.69876e-05			10.5921	-4.81107e-06	11.5783	0.00025841	11.6663	-1.57283e-05			10.5884	-0.000123387	11.5783	0.000129603	11.6663	-1.79656e-05			10.5958	-0.000152518	11.5783	0.000219254	11.6663	-7.68571e-06
10.6256	-6.55039e-05	11.5854	-4.03381e-06	11.6832	-2.07397e-06			10.6315	0.000915503	11.5854	-5.68065e-05	11.6832	4.50509e-06			10.6026	0.000112298	11.5951	8.97738e-05	11.6832	-1.73605e-05			10.6079	2.27559e-06	11.5951	0.000246175	11.6832	-1.67408e-05			10.6042	-0.000119936	11.5951	8.03055e-05	11.6832	-1.61839e-05			10.6116	-0.000186849	11.5951	0.000195178	11.6832	-7.26244e-06
10.6414	-5.55552e-05	11.6022	2.34027e-06	11.7	-2.26617e-06			10.6473	0.000908142	11.6022	-5.85324e-05	11.7	4.15412e-06			10.6184	8.90583e-05	11.612	6.7517e-05	11.7	-1.74692e-05			10.6237	4.05114e-06	11.612	0.000233925	11.7	-1.70706e-05			10.62	-0.000106407	11.612	2.8076e-05	11.7	-1.49886e-05			10.6274	-0.000133449	11.612	0.000198036	11.7	-6.74513e-06
10.6572	-5.11392e-05	11.6191	8.35698e-06	11.7169	-2.4823e-06			10.6631	0.000920551	11.6191	-5.85429e-05	11.7169	4.9661e-06			10.6342	0.000119581	11.6288	4.92382e-05	11.7169	-1.75257e-05			10.6395	5.82669e-06	11.6288	0.000237813	11.7169	-1.68601e-05			10.6358	-7.61268e-05	11.6288	-3.94238e-07	11.7169	-1.46083e-05			10.6432	-0.000122528	11.6288	0.000188433	11.7169	-6.23033e-06
10.673	-4.67233e-05	11.6359	1.40345e-05	11.7337	-2.72246e-06			10.6789	0.00092466	11.6359	-5.78834e-05	11.7337	7.12311e-06			10.65	0.000114259	11.6456	6.36529e-05	11.7337	-1.75875e-05			10.6553	4.85277e-06	11.6456	0.000282112	11.7337	-1.64316e-05			10.6516	-6.52494e-05	11.6456	-1.80397e-05	11.7337	-1.49649e-05			10.659	-0.000111607	11.6456	0.000173479	11.7337	-5.78804e-06
10.6887	-2.91346e-05	11.6527	1.84849e-05	11.7505	-3.31245e-06			10.6947	0.000923466	11.6527	-5.65547e-05	11.7505	9.0705e-06			10.6658	0.000108936	11.6625	7.93353e-05	11.7505	-1.74738e-05			10.6711	3.87884e-06	11.6625	0.000319305	11.7505	-1.60729e-05			10.6674	-6.11985e-05	11.6625	-3.56627e-05	11.7505	-1.57794e-05			10.6748	-0.000100865	11.6625	0.000194252	11.7505	-5.41576e-06
10.7045	-2.04137e-05	11.6696	2.18502e-05	11.7674	-4.92263e-06			10.7105	0.000922272	11.6696	-4.17187e-05	11.7674	9.09901e-06			10.6816	8.35367e-05	11.6793	9.48903e-05	11.7674	-1.69423e-05			10.6868	-5.19553e-06	11.6793	0.000349942	11.7674	-1.59856e-05			10.6831	-5.71476e-05	11.6793	-5.16487e-05	11.7674	-1.68307e-05			10.6905	-5.15056e-05	11.6793	0.000223814	11.7674	-5.08362e-06
10.7203	5.26275e-06	11.6864	2.07143e-05	11.7842	-7.05511e-06			10.7263	0.000890184	11.6864	-2.18501e-05	11.7842	7.9046e-06			10.6973	7.36822e-05	11.6962	0.000100822	11.7842	-1.5898e-05			10.7026	-2.8625e-05	11.6961	0.000371234	11.7842	-1.62636e-05			10.6989	-4.24701e-05	11.6961	-5.42545e-05	11.7842	-1.79832e-05			10.7063	-2.48705e-05	11.6961	0.000238842	11.7842	-4.80532e-06
10.7361	9.31172e-06	11.7032	2.30722e-05	11.801	-7.95002e-06			10.7421	0.000879542	11.7032	-4.00389e-06	11.801	6.93083e-06			10.7131	7.76143e-05	11.713	9.69924e-05	11.801	-1.44358e-05			10.7184	-2.75074e-05	11.713	0.000377526	11.801	-1.67413e-05			10.7147	-3.97429e-05	11.713	-5.17402e-05	11.801	-1.91954e-05			10.7221	-1.37731e-05	11.713	0.000238463	11.801	-4.67277e-06
10.7519	9.95584e-06	11.7201	2.19098e-05	11.8179	-7.06684e-06			10.7579	0.000881411	11.7201	9.9976e-06	11.8179	6.11422e-06			10.7289	7.10676e-05	11.7298	7.25783e-05	11.8179	-1.28241e-05			10.7342	-1.88722e-05	11.7298	0.000349326	11.8179	-1.703e-05			10.7305	-6.51191e-05	11.7298	-5.08974e-05	11.8179	-2.06413e-05			10.7379	-1.66404e-05	11.7298	0.000205928	11.8179	-4.79627e-06
10.7677	1.06e-05	11.7369	1.77184e-05	11.8347	-6.22356e-06			10.7737	0.000880652	11.7369	2.06571e-05	11.8347	5.43454e-06			10.7447	6.45209e-05	11.7467	2.70383e-05	11.8347	-1.14242e-05			10.75	-2.02871e-05	11.7467	0.000292055	11.8347	-1.68982e-05			10.7463	-9.04953e-05	11.7467	-5.17188e-05	11.8347	-2.26041e-05			10.7537	-1.95077e-05	11.7467	0.000171987	11.8347	-5.09806e-06
10.7835	-2.48044e-06	11.7537	1.28636e-05	11.8515	-5.57013e-06			10.7894	0.000879894	11.7537	2.63349e-05	11.8515	3.69443e-06			10.7605	-3.81226e-06	11.7635	-3.9907e-06	11.8515	-1.05523e-05			10.7658	-2.17021e-05	11.7635	0.000258827	11.8515	-1.64647e-05			10.7621	-8.88011e-05	11.7635	-5.4603e-05	11.8515	-2.50949e-05			10.7695	-1.18768e-05	11.7635	0.000138697	11.8515	-5.19477e-06
10.7993	7.16101e-06	11.7706	7.41566e-06	11.8684	-5.08497e-06			10.8052	0.000881785	11.7706	2.77828e-05	11.8684	8.7459e-07			10.7763	-4.69624e-05	11.7803	-2.77915e-05	11.8684	-1.03338e-05			10.7816	3.03481e-05	11.7803	0.000235539	11.8684	-1.59633e-05			10.7779	-5.99818e-05	11.7803	-4.86219e-05	11.8684	-2.7732e-05			10.7853	8.97981e-06	11.7803	0.00010377	11.8684	-4.76209e-06
10.8151	1.00732e-05	11.7874	-1.86688e-06	11.8852	-4.43831e-06			10.821	0.000881226	11.7874	2.15515e-05	11.8852	-6.96146e-07			10.7921	-2.63137e-05	11.7972	-4.35975e-05	11.8852	-1.05682e-05			10.7974	3.62198e-05	11.7972	0.000217199	11.8852	-1.54819e-05			10.7937	-3.11625e-05	11.7972	-2.39837e-05	11.8852	-3.00429e-05			10.8011	1.37051e-05	11.7972	5.44711e-05	11.8852	-3.98013e-06
10.8309	1.71215e-07	11.8042	-6.64052e-06	11.902	-3.71727e-06			10.8368	0.000880667	11.8042	8.82318e-06	11.902	-8.20103e-07			10.8079	8.13959e-06	11.814	-4.11585e-05	11.902	-1.08509e-05			10.8132	3.23595e-05	11.814	0.000201402	11.902	-1.49226e-05			10.8095	1.1112e-05	11.814	2.61218e-06	11.902	-3.17137e-05			10.8169	1.03649e-05	11.814	2.43148e-05	11.902	-3.3507e-06
10.8466	-9.73073e-06	11.8211	-9.6684e-06	11.9189	-3.04678e-06			10.8526	0.000862268	11.8211	1.04601e-05	11.9189	-7.16088e-07			10.8237	2.06441e-05	11.8308	-4.02716e-05	11.9189	-1.09129e-05			10.829	2.84991e-05	11.8308	0.00018818	11.9189	-1.41685e-05			10.8253	2.60434e-05	11.8308	2.30414e-05	11.9189	-3.26793e-05			10.8327	7.02456e-06	11.8308	-7.30101e-06	11.9189	-3.25325e-06
10.8624	-5.35335e-06	11.8379	-1.11511e-05	11.9357	-2.81872e-06			10.8684	0.000860863	11.8379	1.13928e-05	11.9357	-3.18225e-07			10.8395	3.31487e-05	11.8477	-4.11224e-05	11.9357	-1.07359e-05			10.8447	-3.73706e-05	11.8477	0.000179892	11.9357	-1.32876e-05			10.841	2.73138e-05	11.8477	3.81662e-05	11.9357	-3.31431e-05			10.8484	-3.69726e-05	11.8477	-3.84071e-05	11.9357	-3.78257e-06
10.8782	1.88471e-05	11.8547	-5.27338e-06	11.9525	-2.98348e-06			10.8842	0.000878623	11.8547	1.16985e-05	11.9525	-2.87171e-07			10.8552	2.53546e-05	11.8645	-4.66801e-05	11.9525	-1.04207e-05			10.8605	-2.61092e-05	11.8645	0.000177189	11.9525	-1.25128e-05			10.8568	2.85842e-05	11.8645	4.92278e-05	11.9525	-3.34322e-05			10.8642	1.87888e-05	11.8645	-5.48199e-05	11.9525	-4.78328e-06
10.894	1.38192e-05	11.8716	1.11216e-06	11.9694	-3.21966e-06			10.9	0.000880551	11.8716	7.95758e-06	11.9694	-5.85841e-07			10.871	1.75605e-05	11.8813	-5.59675e-05	11.9694	-1.00706e-05			10.8763	-2.15317e-05	11.8813	0.000187557	11.9694	-1.20367e-05			10.8726	2.50981e-05	11.8813	5.8235e-05	11.9694	-3.38093e-05			10.88	2.04416e-05	11.8813	-5.51986e-05	11.9694	-5.96776e-06
10.9098	8.79131e-06	11.8884	1.32992e-06	11.9862	-3.22209e-06			10.9158	0.000883411	11.8884	2.48095e-06	11.9862	-1.84148e-06			10.8868	-7.48214e-06	11.8982	-5.83785e-05	11.9862	-9.77742e-06			10.8921	-1.69542e-05	11.8982	0.000194065	11.9862	-1.18491e-05			10.8884	2.52373e-05	11.8982	7.57689e-05	11.9862	-3.44179e-05			10.8958	2.20944e-05	11.8982	-4.14805e-05	11.9862	-7.03111e-06
10.9256	-1.41766e-05	11.9052	-3.72768e-06	12.003	-3.1303e-06			10.9316	0.000881509	11.9052	-4.52753e-06	12.003	-2.35776e-06			10.9026	-3.16979e-05	11.915	-6.24414e-05	12.003	-9.62289e-06			10.9079	-1.48382e-05	11.915	0.00019983	12.003	-1.17102e-05			10.9042	2.53764e-05	11.915	8.94235e-05	12.003	-3.5301e-05			10.9116	2.2737e-05	11.915	-1.54849e-05	12.003	-7.71006e-06
10.9414	1.65878e-05	11.9221	-5.39908e-06	12.0199	-2.95756e-06			10.9473	0.000879608	11.9221	-1.73366e-05	12.0199	-2.04322e-06			10.9184	-4.15479e-05	11.9318	-6.9235e-05	12.0199	-9.59166e-06			10.9237	-1.27222e-05	11.9318	0.000223034	12.0199	-1.13657e-05			10.92	6.36351e-05	11.9318	8.51321e-05	12.0199	-3.64478e-05			10.9274	5.95073e-05	11.9318	2.03666e-05	12.0199	-7.81549e-06
10.9572	8.09069e-06	11.9389	-1.02006e-05	12.0367	-2.33524e-06			10.9631	0.000876651	11.9389	-1.41735e-05	12.0367	-2.02992e-06			10.9342	-5.40448e-05	11.9487	-8.67647e-05	12.0367	-9.481e-06			10.9395	1.16364e-06	11.9487	0.000244101	12.0367	-1.0827e-05			10.9358	8.36203e-05	11.9487	7.44877e-05	12.0367	-3.77922e-05			10.9432	0.000106614	11.9487	5.11786e-05	12.0367	-7.27724e-06
10.973	-4.06444e-07	11.9557	-1.7618e-05	12.0535	-1.5507e-06			10.9789	0.000856298	11.9557	-1.01473e-05	12.0535	-2.29415e-06			10.95	-4.31536e-05	11.9655	-9.95674e-05	12.0535	-9.05986e-06			10.9553	4.94945e-06	11.9655	0.000259367	12.0535	-1.03451e-05			10.9516	7.7884e-05	11.9655	0.000125816	12.0535	-3.91619e-05			10.959	0.000123832	11.9655	6.90264e-05	12.0535	-6.21667e-06
10.9888	-1.97076e-05	11.9726	-1.43141e-05	12.0704	-8.87129e-07			10.9947	0.000857806	11.9726	-5.15557e-06	12.0704	-3.37829e-06			10.9658	-4.16438e-05	11.9823	-0.000110903	12.0704	-8.36053e-06			10.9711	1.52616e-06	11.9823	0.000265043	12.0704	-1.02026e-05			10.9674	7.21476e-05	11.9823	0.000191768	12.0704	-4.03637e-05			10.9748	0.00012857	11.9823	7.58296e-05	12.0704	-4.91128e-06
11.0046	-1.82982e-05	11.9894	-1.06202e-05	12.0872	-3.33297e-07			11.0105	0.000858407	11.9894	3.1682e-05	12.0872	-4.73292e-06			10.9816	-4.01341e-05	11.9992	-0.000124304	12.0872	-7.65978e-06			10.9869	-1.89712e-06	11.9992	0.000232946	12.0872	-1.06224e-05			10.9832	4.26479e-05	11.9992	0.000253274	12.0872	-4.12626e-05			10.9906	0.000130545	11.9992	7.47516e-05	12.0872	-3.59418e-06
11.0203	-9.25297e-06	12.0063	-6.59017e-06	12.104	-8.45305e-08			11.0263	0.000849148	12.0062	7.35231e-05	12.104	-6.58804e-06			10.9974	-5.1219e-05	12.016	-0.000138771	12.104	-7.17343e-06			11.0026	-6.24506e-05	12.016	0.000216236	12.104	-1.16841e-05			10.9989	4.91635e-05	12.016	0.000302883	12.104	-4.16209e-05			11.0063	0.00013252	12.016	7.5133e-05	12.104	-2.2609e-06
11.0361	-1.24877e-05	12.0231	-2.37426e-06	12.1209	-1.83411e-07			11.0421	0.000839888	12.0231	0.000113916	12.1209	-8.51003e-06			11.0131	-4.91743e-05	12.0328	-0.000147798	12.1209	-6.89424e-06			11.0184	-4.82572e-05	12.0328	0.000206168	12.1209	-1.32083e-05			11.0147	5.4625e-05	12.0328	0.000335389	12.1209	-4.10995e-05			11.0221	0.000131733	12.0328	0.000122362	12.1209	-6.81299e-07
11.0519	-1.57224e-05	12.0399	9.10693e-07	12.1377	-6.08751e-07			11.0579	0.000822715	12.0399	0.000132486	12.1377	-1.16387e-05			11.0289	-5.53447e-05	12.0497	-0.000147693	12.1377	-6.72978e-06			11.0342	-4.45799e-05	12.0497	0.000203031	12.1377	-1.48878e-05			11.0305	4.70092e-05	12.0497	0.000307255	12.1377	-3.96887e-05			11.0379	0.000127642	12.0497	0.000144947	12.1377	1.31767e-06
11.0677	-1.06203e-05	12.0568	3.32768e-06	12.1546	-1.00126e-06			11.0737	0.000840411	12.0568	0.00013212	12.1545	-1.48489e-05			11.0447	-6.15151e-05	12.0665	-0.000145245	12.1546	-6.68026e-06			11.05	-6.00643e-05	12.0665	0.000211463	12.1545	-1.65447e-05			11.0463	3.93935e-05	12.0665	0.000281655	12.1545	-3.79087e-05			11.0537	0.000128627	12.0665	0.000141555	12.1545	3.60725e-06
11.0835	1.24683e-05	12.0736	-4.3038e-06	12.1714	-9.68496e-07			11.0895	0.000841115	12.0736	0.000104739	12.1714	-1.74576e-05			11.0605	-0.000131939	12.0833	-0.000142422	12.1714	-6.85201e-06			11.0658	-7.55487e-05	12.0833	0.000203088	12.1714	-1.81118e-05			11.0621	2.41305e-05	12.0833	0.00024959	12.1714	-3.6418e-05			11.0695	0.000129612	12.0833	8.7091e-05	12.1714	5.90999e-06
11.0993	1.86007e-05	12.0904	-4.53993e-06	12.1882	-4.59843e-07			11.1052	0.000839358	12.0904	9.22537e-05	12.1882	-1.97702e-05			11.0763	-0.0001492	12.1002	-0.000139762	12.1882	-7.38525e-06			11.0816	-3.72833e-05	12.1002	0.000182646	12.1882	-1.9449e-05			11.0779	6.35965e-05	12.1002	0.000214522	12.1882	-3.56593e-05			11.0853	0.000122515	12.1002	4.76589e-05	12.1882	8.10274e-06
11.1151	1.98111e-05	12.1073	-1.61694e-06	12.2051	1.76365e-07			11.121	0.000837601	12.1073	0.000105407	12.2051	-2.18256e-05			11.0921	-0.000128515	12.117	-0.000137466	12.2051	-8.38048e-06			11.0974	-2.15231e-05	12.117	0.000174153	12.2051	-2.03732e-05			11.0937	7.25642e-05	12.117	0.000196426	12.2051	-3.57728e-05			11.1011	0.000116012	12.117	2.11751e-05	12.2051	1.02369e-05
11.1309	2.11071e-05	12.1241	4.01112e-06	12.2219	7.12951e-07			11.1368	0.000821509	12.1241	0.000114055	12.2219	-2.25476e-05			11.1079	-0.000114828	12.1338	-0.00013803	12.2219	-9.84378e-06			11.1132	-2.26644e-05	12.1338	0.00019761	12.2219	-2.08839e-05			11.1095	7.57121e-05	12.1338	0.000186235	12.2219	-3.65659e-05			11.1169	0.000116973	12.1338	1.11722e-05	12.2219	1.23316e-05
11.1467	2.57616e-05	12.1409	8.12066e-06	12.2387	1.15926e-06			11.1526	0.000828891	12.1409	0.000118781	12.2387	-2.24878e-05			11.1237	-0.000108066	12.1507	-0.000155313	12.2387	-1.16585e-05			11.129	-2.38056e-05	12.1507	0.000245883	12.2387	-2.12193e-05			11.1253	3.95574e-05	12.1507	0.000184588	12.2387	-3.76593e-05			11.1327	0.000117933	12.1507	5.33828e-05	12.2387	1.42655e-05
11.1625	3.0416e-05	12.1578	1.09053e-05	12.2556	1.92715e-06			11.1684	0.000831323	12.1578	0.000115943	12.2556	-2.1586e-05			11.1395	-0.000101304	12.1675	-0.000142295	12.2556	-1.35502e-05			11.1448	-3.25945e-05	12.1675	0.00029146	12.2556	-2.16756e-05			11.1411	3.40264e-06	12.1675	0.000205214	12.2556	-3.87486e-05			11.1485	0.000133445	12.1675	9.64113e-05	12.2556	1.58666e-05
11.1782	3.42349e-05	12.1746	1.06287e-05	12.2724	2.45536e-06			11.1842	0.000824234	12.1746	0.000115608	12.2724	-1.84963e-05			11.1552	-4.98436e-05	12.1844	-0.000109529	12.2724	-1.51183e-05			11.1605	-7.32884e-05	12.1843	0.000322063	12.2724	-2.23992e-05			11.1568	3.31219e-05	12.1843	0.000255223	12.2724	-3.96454e-05			11.1642	0.00014376	12.1843	0.000133494	12.2724	1.70119e-05
11.194	3.61025e-05	12.1914	1.01911e-05	12.2892	2.76652e-06			11.2	0.000817145	12.1914	0.000111698	12.2892	-1.51038e-05			11.171	-4.4752e-05	12.2012	-8.61064e-05	12.2892	-1.60671e-05			11.1763	-8.08961e-05	12.2012	0.00034214	12.2892	-2.33205e-05			11.1726	5.18395e-05	12.2012	0.000293227	12.2892	-4.02153e-05			11.18	0.000161029	12.2012	0.000155092	12.2892	1.75696e-05
11.2098	3.797e-05	12.2083	9.57143e-06	12.3061	2.67463e-06			11.2158	0.000806536	12.2083	0.000104672	12.3061	-1.20828e-05			11.1868	-4.13916e-05	12.218	-7.30844e-05	12.3061	-1.63996e-05			11.1921	-8.85037e-05	12.218	0.000371505	12.3061	-2.42474e-05			11.1884	5.38464e-05	12.218	0.000317293	12.3061	-4.04472e-05			11.1958	0.000165508	12.218	9.13493e-05	12.3061	1.72583e-05
11.2256	5.40133e-05	12.2251	2.74164e-06	12.3229	2.18224e-06			11.2316	0.000815663	12.2251	9.07264e-05	12.3229	-9.39572e-06			11.2026	-5.97783e-05	12.2349	-8.36082e-05	12.3229	-1.63364e-05			11.2079	-9.10436e-05	12.2349	0.000401248	12.3229	-2.49956e-05			11.2042	5.58533e-05	12.2349	0.000302401	12.3229	-4.0495e-05			11.2116	0.000156688	12.2349	2.98499e-05	12.3229	1.58033e-05
11.2414	9.53783e-05	12.2419	4.17002e-06	12.3397	1.71961e-06			11.2474	0.00081177	12.2419	6.73447e-05	12.3397	-7.42684e-06			11.2184	-7.8165e-05	12.2517	-8.65236e-05	12.3397	-1.61411e-05			11.2237	-9.35836e-05	12.2517	0.000421564	12.3397	-2.54649e-05			11.22	6.25346e-05	12.2517	0.000270287	12.3397	-4.05729e-05			11.2274	0.000147868	12.2517	8.5409e-06	12.3397	1.34809e-05
11.2572	8.62096e-05	12.2588	4.03901e-06	12.3566	1.89601e-06			11.2631	0.000807878	12.2588	5.84368e-05	12.3566	-6.09319e-06			11.2342	-8.61012e-05	12.2685	-7.55405e-05	12.3566	-1.60232e-05			11.2395	-9.9878e-05	12.2685	0.000434398	12.3566	-2.56733e-05			11.2358	6.5761e-05	12.2685	0.000315958	12.3566	-4.0884e-05			11.2432	0.000174297	12.2685	3.03415e-05	12.3566	1.12286e-05
11.273	7.7041e-05	12.2756	2.54656e-06	12.3734	2.12869e-06			11.2789	0.000789954	12.2756	5.22963e-05	12.3734	-5.97159e-06			11.25	-8.6891e-05	12.2854	-3.72226e-05	12.3734	-1.61179e-05			11.2553	-3.37311e-05	12.2854	0.000445097	12.3734	-2.57627e-05			11.2516	5.74302e-05	12.2854	0.000381467	12.3734	-4.15889e-05			11.259	0.000186495	12.2854	4.81374e-05	12.3734	9.86887e-06
11.2888	5.59452e-05	12.2924	-2.03376e-06	12.3902	2.21479e-06			11.2947	0.000780052	12.2924	4.70121e-05	12.3902	-6.99538e-06			11.2658	-9.92861e-05	12.3022	-6.59578e-06	12.3902	-1.64421e-05			11.2711	-2.96703e-05	12.3022	0.000446343	12.3902	-2.5928e-05			11.2674	4.90994e-05	12.3022	0.000432762	12.3902	-4.25539e-05			11.2748	0.000192646	12.3022	6.16813e-05	12.3902	9.47904e-06
11.3046	5.1976e-05	12.3093	-2.97579e-06	12.4071	2.16992e-06			11.3105	0.000778311	12.3093	4.16978e-05	12.4071	-7.61737e-06			11.2816	-0.000145237	12.319	1.67781e-05	12.4071	-1.68222e-05			11.2869	-3.07524e-05	12.319	0.00043908	12.4071	-2.62598e-05			11.2832	2.92114e-05	12.319	0.000470728	12.4071	-4.30926e-05			11.2906	0.000198797	12.319	6.63574e-05	12.4071	9.646e-06
11.3204	5.85406e-05	12.3261	-2.89943e-06	12.4239	1.83538e-06			11.3263	0.00077657	12.3261	3.6283e-05	12.4239	-8.00988e-06			11.2974	-0.000160463	12.3359	3.03927e-05	12.4239	-1.70211e-05			11.3027	-3.18345e-05	12.3359	0.000422034	12.4239	-2.66561e-05			11.299	5.541e-05	12.3359	0.000489238	12.4239	-4.24753e-05			11.3064	0.000201901	12.3359	6.98768e-05	12.4239	9.9509e-06
11.3361	6.28368e-05	12.3429	-1.91395e-06	12.4407	2.07465e-06			11.3421	0.000766589	12.3429	1.98462e-05	12.4407	-9.05072e-06			11.3131	-0.000110123	12.3527	4.34157e-05	12.4407	-1.6973e-05			11.3184	-4.64733e-05	12.3527	0.000393847	12.4407	-2.69127e-05			11.3147	5.05022e-05	12.3527	0.000488694	12.4407	-4.07237e-05			11.3222	0.000185402	12.3527	6.75839e-05	12.4407	1.01367e-05
11.3519	6.45243e-05	12.3598	3.99525e-06	12.4576	2.43378e-06			11.3579	0.000762551	12.3598	6.27692e-06	12.4576	-1.0671e-05			11.3289	-9.68065e-05	12.3695	5.6241e-05	12.4576	-1.68084e-05			11.3342	-4.58707e-05	12.3695	0.000339244	12.4576	-2.68831e-05			11.3305	4.55944e-05	12.3695	0.000455278	12.4576	-3.84703e-05			11.3379	0.000168902	12.3695	5.84205e-05	12.4576	1.01218e-05
11.3677	6.33996e-05	12.3766	1.04985e-05	12.4744	2.20595e-06			11.3737	0.000778798	12.3766	-7.70716e-06	12.4744	-1.23337e-05			11.3447	-9.14287e-05	12.3864	7.10967e-05	12.4744	-1.67045e-05			11.35	-4.52681e-05	12.3864	0.000293323	12.4744	-2.65665e-05			11.3463	3.34003e-05	12.3864	0.000411129	12.4744	-3.62813e-05			11.3537	0.000133183	12.3864	3.21037e-05	12.4744	1.00228e-05
11.3835	6.22748e-05	12.3934	1.75161e-05	12.4912	1.45414e-06			11.3895	0.000784786	12.3934	-2.19578e-05	12.4912	-1.35853e-05			11.3605	-9.18317e-05	12.4032	8.3302e-05	12.4912	-1.6735e-05			11.3658	-6.13236e-05	12.4032	0.000250245	12.4912	-2.60008e-05			11.3621	2.85901e-06	12.4032	0.000435119	12.4912	-3.44102e-05			11.3695	0.000151556	12.4032	1.57058e-05	12.4912	1.00857e-05
11.3993	6.1352e-05	12.4103	2.44396e-05	12.5081	1.7464e-07			11.4053	0.000770892	12.4103	-2.32712e-05	12.5081	-1.44702e-05			11.3763	-9.22348e-05	12.42	7.4887e-05	12.5081	-1.67801e-05			11.3816	-7.7379e-05	12.42	0.000207824	12.5081	-2.50833e-05			11.3779	2.68596e-05	12.42	0.000463859	12.5081	-3.29325e-05			11.3853	0.000157076	12.42	3.55632e-06	12.5081	1.04808e-05
11.4151	6.04292e-05	12.4271	3.03674e-05	12.5249	-1.05309e-06			11.421	0.000756998	12.4271	-2.22205e-05	12.5249	-1.31434e-05			11.3921	-9.84186e-05	12.4369	4.67575e-05	12.5249	-1.66161e-05			11.3974	-0.000108285	12.4369	0.000158474	12.5249	-2.36763e-05			11.3937	4.45905e-05	12.4369	0.000487435	12.5249	-3.18398e-05			11.4011	0.000162595	12.4369	2.8642e-06	12.5249	1.11082e-05
11.4309	4.68084e-05	12.4439	3.53875e-05	12.5417	-1.54832e-06			11.4368	0.000740485	12.4439	-1.91605e-05	12.5417	-1.13268e-05			11.4079	-0.000121663	12.4537	-8.5446e-06	12.5417	-1.61679e-05			11.4132	-3.03082e-05	12.4537	0.000152492	12.5417	-2.18954e-05			11.4095	7.33501e-05	12.4537	0.00050536	12.5417	-3.10571e-05			11.4169	0.000175401	12.4537	6.53328e-05	12.5417	1.15815e-05
11.4467	7.44281e-05	12.4608	3.26644e-05	12.5586	-1.73247e-06			11.4526	0.00075735	12.4608	-1.92631e-05	12.5586	-1.00709e-05			11.4237	-0.000120653	12.4705	-5.12121e-05	12.5586	-1.55737e-05			11.429	-3.65088e-05	12.4705	0.000189117	12.5586	-2.01004e-05			11.4253	9.04565e-05	12.4705	0.00050607	12.5586	-3.05139e-05			11.4327	0.000174299	12.4705	0.000121465	12.5586	1.13842e-05
11.4625	0.000139743	12.4776	3.14222e-05	12.5754	-1.81764e-06			11.4684	0.00075452	12.4776	-2.21522e-05	12.5754	-9.31942e-06			11.4395	-0.000119644	12.4874	-6.59965e-05	12.5754	-1.5002e-05			11.4448	-4.27093e-05	12.4874	0.000218949	12.5754	-1.86735e-05			11.4411	9.06783e-05	12.4874	0.000471147	12.5754	-3.02247e-05			11.4485	0.000173196	12.4874	0.000166248	12.5754	1.01597e-05
11.4783	0.000150857	12.4945	3.4145e-05	12.5923	-1.88331e-06			11.4842	0.000751691	12.4945	-3.51157e-05	12.5922	-9.49943e-06			11.4553	-0.00012089	12.5042	-7.61524e-05	12.5923	-1.45493e-05			11.4606	-5.89175e-05	12.5042	0.000179574	12.5922	-1.79066e-05			11.4569	9.09001e-05	12.5042	0.000431177	12.5922	-3.0252e-05			11.4643	0.000165153	12.5042	0.000200449	12.5922	8.099e-06
11.494	0.000154614	12.5113	3.79236e-05	12.6091	-1.93275e-06			11.5	0.00074025	12.5113	-2.32988e-05	12.6091	-9.94033e-06			11.471	-0.000133098	12.521	-8.59986e-05	12.6091	-1.42596e-05			11.4763	-3.99041e-05	12.521	8.78199e-05	12.6091	-1.78426e-05			11.4726	8.73233e-05	12.521	0.000407685	12.6091	-3.05748e-05			11.4801	0.000159185	12.521	0.000219614	12.6091	5.96666e-06
11.5098	0.000142926	12.5281	3.99841e-05	12.6259	-1.46543e-06			11.5158	0.000743507	12.5281	-1.15089e-05	12.6259	-1.06032e-05			11.4868	-0.000101471	12.5379	-0.00010772	12.6259	-1.41613e-05			11.4921	-5.43706e-05	12.5379	1.31195e-05	12.6259	-1.81155e-05			11.4884	8.85559e-05	12.5379	0.000392462	12.6259	-3.09828e-05			11.4958	0.000153218	12.5379	0.000223998	12.6259	4.57551e-06
11.5256	0.000131238	12.545	4.05419e-05	12.6428	-1.32266e-06			11.5316	0.000743991	12.545	2.37912e-07	12.6428	-1.12596e-05			11.5026	-0.000101122	12.5547	-0.000137887	12.6428	-1.42877e-05			11.5079	-6.88371e-05	12.5547	-2.64527e-05	12.6428	-1.81896e-05			11.5042	8.97885e-05	12.5547	0.000382706	12.6428	-3.11635e-05			11.5116	0.000137838	12.5547	0.000205222	12.6428	4.34252e-06
11.5414	0.000138666	12.5618	3.71873e-05	12.6596	-1.47469e-06			11.5474	0.000737516	12.5618	9.07063e-06	12.6596	-1.21691e-05			11.5184	-0.000100774	12.5715	-0.000159974	12.6596	-1.46637e-05			11.5237	-0.000105706	12.5715	-3.99365e-05	12.6596	-1.78436e-05			11.52	7.62918e-05	12.5715	0.000364318	12.6596	-3.09492e-05			11.5274	0.000152566	12.5715	0.000194747	12.6596	5.35884e-06
11.5572	0.000141992	12.5786	3.28991e-05	12.6764	-2.28357e-06			11.5632	0.000731042	12.5786	1.53651e-05	12.6764	-1.3304e-05			11.5342	-0.000107181	12.5884	-0.000170702	12.6764	-1.53152e-05			11.5395	-0.00011739	12.5884	-2.73421e-05	12.6764	-1.72939e-05			11.5358	8.15404e-05	12.5884	0.000336646	12.6764	-3.04363e-05			11.5432	0.000225498	12.5884	0.000201603	12.6764	7.49858e-06
11.573	0.000145317	12.5955	2.86628e-05	12.6933	-4.27486e-06			11.5789	0.000727124	12.5955	1.61978e-05	12.6933	-1.50327e-05			11.55	-0.000105572	12.6052	-0.000183108	12.6933	-1.62701e-05			11.5553	-8.97437e-05	12.6052	-1.58317e-05	12.6933	-1.68887e-05			11.5516	6.99734e-05	12.6052	0.000289499	12.6933	-2.98399e-05			11.559	0.000223227	12.6052	0.000222654	12.6933	1.03036e-05
11.5888	0.000173705	12.6123	2.44766e-05	12.7101	-6.09452e-06			11.5947	0.00071245	12.6123	9.49912e-06	12.7101	-1.68182e-05			11.5658	-0.000103962	12.6221	-0.000197389	12.7101	-1.74371e-05			11.5711	-8.06838e-05	12.622	-7.71505e-06	12.7101	-1.67932e-05			11.5674	5.84064e-05	12.622	0.000246467	12.7101	-2.92505e-05			11.5748	0.000220956	12.622	0.000222912	12.7101	1.3115e-05
11.6046	0.000205442	12.6291	2.07192e-05	12.7269	-7.74798e-06			11.6105	0.000705445	12.6291	9.12694e-06	12.7269	-1.71596e-05			11.5816	-0.000156885	12.6389	-0.000215642	12.7269	-1.85705e-05			11.5869	-7.35279e-05	12.6389	-2.67676e-06	12.7269	-1.69004e-05			11.5832	3.00239e-05	12.6389	0.000207183	12.7269	-2.85441e-05			11.5906	0.000201079	12.6389	0.000203492	12.7269	1.54104e-05
11.6204	0.000209515	12.646	2.38546e-05	12.7438	-9.94613e-06			11.6263	0.000714062	12.646	1.41915e-05	12.7438	-1.70924e-05			11.5974	-0.000178344	12.6557	-0.000229813	12.7438	-1.94567e-05			11.6027	-7.12917e-05	12.6557	6.97261e-07	12.7438	-1.69411e-05			11.599	3.57404e-07	12.6557	0.000174173	12.7438	-2.75596e-05			11.6064	0.000170211	12.6557	0.00015896	12.7438	1.69695e-05
11.6362	0.000224879	12.6628	2.75132e-05	12.7606	-1.1847e-05			11.6421	0.000714484	12.6628	1.93131e-05	12.7606	-1.75587e-05			11.6132	-0.000199519	12.6726	-0.000240201	12.7606	-2.00079e-05			11.6185	-6.90554e-05	12.6726	1.84725e-05	12.7606	-1.66001e-05			11.6148	5.05651e-05	12.6726	0.000157998	12.7606	-2.63471e-05			11.6222	0.00016649	12.6726	0.00013083	12.7606	1.79045e-05
11.6519	0.000224036	12.6796	3.16652e-05	12.7774	-1.27246e-05			11.6579	0.000707115	12.6796	2.42058e-05	12.7774	-1.85046e-05			11.6289	-0.000159815	12.6894	-0.000244276	12.7774	-2.02036e-05			11.6342	-5.81667e-05	12.6894	4.12448e-05	12.7774	-1.56453e-05			11.6305	8.59349e-05	12.6894	0.000144527	12.7774	-2.51897e-05			11.638	0.000184947	12.6894	0.000111742	12.7774	1.84973e-05
11.6677	0.000223194	12.6965	4.1964e-05	12.7943	-1.20988e-05			11.6737	0.000699746	12.6965	2.89346e-05	12.7943	-1.96674e-05			11.6447	-0.000131308	12.7062	-0.000236143	12.7943	-2.01344e-05			11.65	-3.6773e-05	12.7062	6.8606e-05	12.7943	-1.41462e-05			11.6463	0.000106091	12.7062	0.000127806	12.7943	-2.44282e-05			11.6537	0.000185406	12.7062	0.00010155	12.7943	1.89051e-05
11.6835	0.000210591	12.7133	5.62294e-05	12.8111	-1.15962e-05			11.6895	0.000708608	12.7133	3.83146e-05	12.8111	-2.10178e-05			11.6605	-0.000116535	12.7231	-0.000226633	12.8111	-2.00038e-05			11.6658	-3.1262e-05	12.7231	0.000101475	12.8111	-1.2462e-05			11.6621	8.97089e-05	12.7231	0.000109714	12.8111	-2.4275e-05			11.6695	0.000185865	12.7231	0.000108014	12.8111	1.90487e-05
11.6993	0.000215201	12.7301	7.0646e-05	12.8279	-1.12195e-05			11.7053	0.000705604	12.7301	4.2304e-05	12.8279	-2.11922e-05			11.6763	-0.000114501	12.7399	-0.000215257	12.8279	-1.99583e-05			11.6816	-4.65222e-05	12.7399	0.000135423	12.8279	-1.09698e-05			11.6779	7.3327e-05	12.7399	0.000102631	12.8279	-2.47091e-05			11.6853	0.000187829	12.7399	0.000133093	12.8279	1.87097e-05
11.7151	0.00025293	12.747	8.38587e-05	12.8448	-1.11467e-05			11.7211	0.0007026	12.747	4.15878e-05	12.8448	-2.11685e-05			11.6921	-0.000112468	12.7567	-0.000196815	12.8448	-1.99363e-05			11.6974	-6.17823e-05	12.7567	0.000168424	12.8448	-9.93271e-06			11.6937	3.91937e-05	12.7567	0.000112265	12.8448	-2.5531e-05			11.7011	0.000200824	12.7567	0.000160722	12.8448	1.78156e-05
11.7309	0.000256035	12.7638	8.81667e-05	12.8616	-1.01119e-05			11.7368	0.000678605	12.7638	3.03288e-05	12.8616	-2.10654e-05			11.7079	-0.000123476	12.7736	-0.000171241	12.8616	-1.97223e-05			11.7132	-6.99901e-05	12.7736	0.00018976	12.8616	-9.5479e-06			11.7095	3.98504e-05	12.7736	0.000136136	12.8616	-2.65729e-05			11.7169	0.00021382	12.7736	0.000184168	12.8616	1.66743e-05
11.7467	0.000245343	12.7806	8.4842e-05	12.8784	-8.43061e-06			11.7526	0.000686377	12.7806	3.73184e-05	12.8784	-2.09369e-05			11.7237	-0.000134484	12.7904	-0.000147514	12.8784	-1.91851e-05			11.729	-7.71039e-05	12.7904	0.000195819	12.8784	-9.90186e-06			11.7253	4.0507e-05	12.7904	0.000172145	12.8784	-2.77946e-05			11.7327	0.000208199	12.7904	0.000202363	12.8784	1.57753e-05
11.7625	0.000234652	12.7975	8.36439e-05	12.8953	-6.74531e-06			11.7684	0.000694149	12.7975	5.33405e-05	12.8953	-2.09147e-05			11.7395	-0.000169123	12.8072	-0.000127922	12.8953	-1.84277e-05			11.7448	-0.000118723	12.8072	0.000156428	12.8953	-1.07736e-05			11.7411	2.43653e-05	12.8072	0.000217597	12.8953	-2.91145e-05			11.7485	0.000202579	12.8072	0.000204938	12.8953	1.55611e-05
11.7783	0.000239329	12.8143	8.22965e-05	12.9121	-5.65597e-06			11.7842	0.000693207	12.8143	8.24194e-05	12.9121	-2.09871e-05			11.7553	-0.000190396	12.8241	-0.000112234	12.9121	-1.76914e-05			11.7606	-0.000103631	12.8241	0.00014197	12.9121	-1.16339e-05			11.7569	5.2146e-05	12.8241	0.000260121	12.9121	-3.02812e-05			11.7643	0.000187353	12.8241	0.000206878	12.9121	1.64588e-05
11.7941	0.000259638	12.8311	8.07403e-05	12.9289	-5.09691e-06			11.8	0.000692264	12.8311	0.000110129	12.9289	-2.12708e-05			11.7711	-0.000194537	12.8409	-0.000101099	12.9289	-1.72299e-05			11.7764	-3.60764e-05	12.8409	0.000145447	12.9289	-1.20353e-05			11.7727	6.65486e-05	12.8409	0.000278889	12.9289	-3.1053e-05			11.7801	0.000189843	12.8409	0.000211661	12.9289	1.86161e-05
11.8098	0.000264365	12.848	6.73649e-05	12.9458	-6.29655e-06			11.8158	0.000680991	12.848	0.000132362	12.9458	-2.398e-05			11.7868	-0.000174495	12.8577	-8.39939e-05	12.9458	-1.7284e-05			11.7921	-2.43673e-05	12.8577	0.000135683	12.9458	-1.19403e-05			11.7884	7.03263e-05	12.8577	0.000280675	12.9458	-3.14502e-05			11.7959	0.000179148	12.8577	0.000243231	12.9458	2.1551e-05
11.8256	0.000261307	12.8648	7.54743e-05	12.9626	-7.2205e-06			11.8316	0.000687271	12.8648	0.000149785	12.9626	-2.69959e-05			11.8026	-0.000163983	12.8746	-7.00104e-05	12.9626	-1.79955e-05			11.8079	-1.54682e-05	12.8746	0.000112751	12.9626	-1.15894e-05			11.8042	7.4104e-05	12.8746	0.000299423	12.9626	-3.1721e-05			11.8116	0.000168453	12.8746	0.000278358	12.9626	2.44169e-05
11.8414	0.00025825	12.8816	9.14907e-05	12.9794	-7.50306e-06			11.8474	0.000685776	12.8816	0.000151878	12.9794	-2.77097e-05			11.8184	-0.000147227	12.8914	-7.74249e-05	12.9794	-1.92973e-05			11.8237	-1.79982e-05	12.8914	7.13568e-05	12.9794	-1.12038e-05			11.82	7.77153e-05	12.8914	0.000354185	12.9794	-3.21101e-05			11.8274	0.000136971	12.8914	0.000302279	12.9794	2.64496e-05
11.8572	0.000245591	12.8985	0.000105613	12.9963	-7.69489e-06			11.8632	0.000684281	12.8985	0.000146363	12.9963	-2.80106e-05			11.8342	-0.000151487	12.9082	-9.96928e-05	12.9963	-2.09453e-05			11.8395	-2.05283e-05	12.9082	6.05423e-05	12.9963	-1.08722e-05			11.8358	8.13266e-05	12.9082	0.00039949	12.9963	-3.26642e-05			11.8432	0.000183751	12.9082	0.000312836	12.9963	2.71153e-05
11.873	0.000286682	12.9153	0.00011368	13.0131	-8.278e-06			11.879	0.000673201	12.9153	0.000126739	13.0131	-2.82067e-05			11.85	-0.000155746	12.9251	-0.000106827	13.0131	-2.26173e-05			11.8553	-3.90947e-05	12.9251	6.08477e-05	13.0131	-1.05284e-05			11.8516	7.25529e-05	12.9251	0.000442455	13.0131	-3.31998e-05			11.859	0.000227534	12.9251	0.000288413	13.0131	2.6347e-05
11.8888	0.000294742	12.9322	0.00011651	13.03	-9.21056e-06			11.8947	0.000656048	12.9321	0.000134936	13.0299	-2.87164e-05			11.8658	-0.000166266	12.9419	-0.000108495	13.03	-2.4029e-05			11.8711	-4.1885e-05	12.9419	7.14629e-05	13.0299	-9.9875e-06			11.8674	6.37793e-05	12.9419	0.000525725	13.0299	-3.34893e-05			11.8748	0.000219193	12.9419	0.000271954	13.0299	2.47068e-05
11.9046	0.00029054	12.949	0.00011432	13.0468	-9.0295e-06			11.9105	0.000654478	12.949	0.000143908	13.0468	-2.95065e-05			11.8816	-0.000172455	12.9587	-0.000106337	13.0468	-2.50296e-05			11.8869	-3.95075e-05	12.9587	9.50286e-05	13.0468	-9.16017e-06			11.8832	4.21094e-05	12.9587	0.000613708	13.0468	-3.34022e-05			11.8906	0.000210853	12.9587	0.000244444	13.0468	2.29281e-05
11.9204	0.000286338	12.9658	0.000120879	13.0636	-8.54234e-06			11.9263	0.000652907	12.9658	0.000153545	13.0636	-3.02146e-05			11.8974	-0.000178645	12.9756	-0.000108003	13.0636	-2.55298e-05			11.9027	-4.01938e-05	12.9756	0.000120082	13.0636	-8.21859e-06			11.899	2.85003e-05	12.9756	0.000687015	13.0636	-3.28583e-05			11.9064	0.000187102	12.9756	0.000212606	13.0636	2.1334e-05
11.9362	0.000269874	12.9827	0.000127922	13.0805	-8.19788e-06			11.9421	0.000640244	12.9827	0.000162379	13.0805	-3.08469e-05			11.9132	-0.000204958	12.9924	-0.000114174	13.0805	-2.54245e-05			11.9185	-4.08801e-05	12.9924	0.000140429	13.0805	-7.4623e-06			11.9148	2.4286e-05	12.9924	0.000750706	13.0805	-3.18204e-05			11.9222	0.000189293	12.9924	0.000221425	13.0805	1.9873e-05
11.952	0.000280852	12.9995	0.000135458	13.0973	-7.98368e-06			11.9579	0.000637229	12.9995	0.000168295	13.0973	-3.17006e-05			11.929	-0.000211042	13.0092	-0.000130839	13.0973	-2.47232e-05			11.9343	-5.05855e-05	13.0092	0.000132735	13.0973	-7.08173e-06			11.9306	4.68842e-05	13.0092	0.000836849	13.0973	-3.02941e-05			11.938	0.000191485	13.0092	0.000284798	13.0973	1.85344e-05
11.9677	0.000279639	13.0163	0.000153962	13.1141	-7.99717e-06			11.9737	0.00064314	13.0163	0.000171757	13.1141	-3.11841e-05			11.9447	-0.000210094	13.0261	-0.000135178	13.1141	-2.36212e-05			11.95	-2.90917e-05	13.0261	0.00010397	13.1141	-7.07332e-06			11.9463	5.62509e-05	13.0261	0.000984141	13.1141	-2.82452e-05			11.9538	0.000187932	13.0261	0.000349724	13.1141	1.74995e-05
11.9835	0.000278427	13.0332	0.000175593	13.131	-8.22234e-06			11.9895	0.000643099	13.0332	0.000180975	13.131	-2.84527e-05			11.9605	-0.000209146	13.0429	-0.000128943	13.131	-2.22952e-05			11.9658	-8.26061e-06	13.0429	8.28256e-05	13.131	-7.31143e-06			11.9621	5.30806e-05	13.0429	0.00111588	13.131	-2.56086e-05			11.9695	0.000157774	13.0429	0.000415352	13.131	1.68771e-05
11.9993	0.000291531	13.05	0.000186197	13.1478	-9.12827e-06			12.0053	0.000643058	13.05	0.000186259	13.1478	-2.60514e-05			11.9763	-0.000192244	13.0598	-0.000124004	13.1478	-2.07691e-05			11.9816	-1.09407e-06	13.0597	7.10172e-05	13.1478	-7.61792e-06			11.9779	4.99103e-05	13.0597	0.00124814	13.1478	-2.24133e-05			11.9853	0.000176227	13.0597	0.000476135	13.1478	1.65324e-05
12.0151	0.000336845	13.0668	0.000187405	13.1646	-1.00814e-05			12.0211	0.000637066	13.0668	0.000188099	13.1646	-2.39694e-05			11.9921	-0.000158495	13.0766	-0.000120469	13.1646	-1.90842e-05			11.9974	1.39742e-06	13.0766	6.30773e-05	13.1646	-7.84608e-06			11.9937	4.68167e-05	13.0766	0.00139234	13.1646	-1.88451e-05			12.0011	0.000186113	13.0766	0.000523685	13.1646	1.6247e-05
12.0309	0.00033931	13.0837	0.000199579	13.1815	-1.05738e-05			12.0369	0.000630888	13.0837	0.000181406	13.1815	-2.23082e-05			12.0079	-0.000148798	13.0934	-0.000119674	13.1815	-1.74705e-05			12.0132	3.88891e-06	13.0934	5.43838e-05	13.1815	-8.01231e-06			12.0095	4.37231e-05	13.0934	0.00153128	13.1815	-1.51616e-05			12.0169	0.000190577	13.0934	0.00051269	13.1815	1.58456e-05
12.0467	0.000338366	13.1005	0.000211368	13.1983	-1.07071e-05			12.0526	0.000617331	13.1005	0.000201611	13.1983	-2.23452e-05			12.0237	-0.000156822	13.1103	-0.000117409	13.1983	-1.62418e-05			12.029	3.31799e-06	13.1102	5.16701e-05	13.1983	-8.3094e-06			12.0253	4.10083e-05	13.1102	0.0016961	13.1983	-1.14651e-05			12.0327	0.000192329	13.1102	0.000458117	13.1983	1.52168e-05
12.0625	0.000337421	13.1173	0.000222833	13.2151	-1.06597e-05			12.0684	0.000612652	13.1173	0.000229135	13.2151	-2.46941e-05			12.0395	-0.000164846	13.1271	-0.00011494	13.2151	-1.55634e-05			12.0448	2.74707e-06	13.1271	0.000101589	13.2151	-8.97298e-06			12.0411	1.9797e-05	13.1271	0.00209119	13.2151	-7.4291e-06			12.0485	0.000194081	13.1271	0.00042654	13.2151	1.43761e-05
12.0783	0.000336361	13.1342	0.000234706	13.232	-9.7546e-06			12.0842	0.000603436	13.1342	0.000262878	13.232	-2.83308e-05			12.0553	-0.000167203	13.1439	-0.000111567	13.232	-1.53383e-05			12.0606	-1.33562e-05	13.1439	0.000161722	13.232	-1.00804e-05			12.0569	8.49878e-06	13.1439	0.00244642	13.232	-2.36179e-06			12.0643	0.000141079	13.1439	0.000444954	13.232	1.35332e-05
12.0941	0.000335301	13.151	0.000239518	13.2488	-8.65023e-06			12.1	0.00060155	13.151	0.000286569	13.2488	-3.13985e-05			12.0711	-0.000178577	13.1608	-0.000102203	13.2488	-1.52874e-05			12.0764	-7.66844e-05	13.1608	0.000230279	13.2488	-1.13287e-05			12.0727	1.49419e-05	13.1608	0.00279699	13.2488	4.2159e-06			12.0801	0.000135652	13.1608	0.000471246	13.2488	1.29541e-05
12.1099	0.000338601	13.1678	0.000238263	13.2656	-7.71532e-06			12.1158	0.000599665	13.1678	0.000301515	13.2656	-3.3946e-05			12.0868	-0.000200925	13.1776	-9.07775e-05	13.2656	-1.51056e-05			12.0922	-4.25113e-05	13.1776	0.000299778	13.2656	-1.21094e-05			12.0885	2.20452e-05	13.1776	0.00338614	13.2656	1.2222e-05			12.0959	0.000130226	13.1776	0.000504533	13.2656	1.26772e-05
12.1256	0.00034067	13.1847	0.000237276	13.2825	-6.93343e-06			12.1316	0.00058828	13.1847	0.000300281	13.2825	-3.43204e-05			12.1026	-0.00020546	13.1944	-7.52478e-05	13.2825	-1.46241e-05			12.108	-2.29369e-06	13.1944	0.000347201	13.2825	-1.19894e-05			12.1042	2.51787e-05	13.1944	0.00422422	13.2825	2.13771e-05			12.1117	0.000110327	13.1944	0.000546269	13.2825	1.25077e-05
12.1414	0.000357001	13.2015	0.000235094	13.2993	-7.30402e-06			12.1474	0.000592312	13.2015	0.000310057	13.2993	-3.31144e-05			12.1184	-0.000209994	13.2113	-3.93263e-05	13.2993	-1.38955e-05			12.1237	1.83202e-05	13.2113	0.000377982	13.2993	-1.09807e-05			12.12	1.50538e-05	13.2113	0.0050764	13.2993	3.16927e-05			12.1274	0.000109085	13.2113	0.000603237	13.2993	1.23114e-05
12.1572	0.000363519	13.2183	0.00023187	13.3161	-7.58036e-06			12.1632	0.000583209	13.2183	0.000323821	13.3161	-3.21753e-05			12.1342	-0.000238819	13.2281	3.24729e-06	13.3161	-1.30998e-05			12.1395	5.66003e-06	13.2281	0.000412885	13.3161	-9.30719e-06			12.1358	4.92898e-06	13.2281	0.00582315	13.3161	4.36665e-05			12.1432	0.000113838	13.2281	0.000682528	13.3161	1.22299e-05
12.173	0.000361612	13.2352	0.000225974	13.333	-7.85503e-06			12.179	0.000574105	13.2352	0.000336724	13.333	-3.14914e-05			12.15	-0.000203318	13.2449	5.14768e-05	13.333	-1.23957e-05			12.1553	-7.00017e-06	13.2449	0.000443296	13.333	-7.18957e-06			12.1516	4.61269e-05	13.2449	0.00651818	13.333	5.81603e-05			12.159	0.000118591	13.2449	0.00084179	13.333	1.25887e-05
12.1888	0.000359705	13.252	0.000238195	13.3498	-8.12974e-06			12.1948	0.000569899	13.252	0.000346729	13.3498	-3.142e-05			12.1658	-0.000192309	13.2618	0.000102161	13.3498	-1.18782e-05			12.1711	1.11145e-05	13.2618	0.000468611	13.3498	-4.90455e-06			12.1674	4.37389e-05	13.2618	0.00758233	13.3498	7.60679e-05			12.1748	0.000107093	13.2618	0.000985766	13.3498	1.35365e-05
12.2046	0.00035283	13.2688	0.000257252	13.3666	-8.2935e-06			12.2105	0.00058114	13.2688	0.000354279	13.3666	-3.18104e-05			12.1816	-0.000195461	13.2786	0.000142817	13.3666	-1.15857e-05			12.1869	1.42389e-05	13.2786	0.00049035	13.3666	-2.81369e-06			12.1832	4.13509e-05	13.2786	0.0098302	13.3666	9.81484e-05			12.1906	9.55949e-05	13.2786	0.00112085	13.3666	1.49024e-05
12.2204	0.000364447	13.2857	0.000282282	13.3835	-8.38919e-06			12.2263	0.000595189	13.2857	0.000366678	13.3835	-3.41064e-05			12.1974	-0.000198613	13.2954	0.000172458	13.3835	-1.14769e-05			12.2027	8.0239e-06	13.2954	0.000515492	13.3835	-1.28113e-06			12.199	2.89666e-05	13.2954	0.0133716	13.3835	0.000125043			12.2064	6.90554e-05	13.2954	0.00127883	13.3835	1.647e-05
12.2362	0.000390709	13.3025	0.000321842	13.4003	-8.20905e-06			12.2421	0.000590818	13.3025	0.000377818	13.4003	-3.52788e-05			12.2132	-0.000243208	13.3123	0.000179975	13.4003	-1.13742e-05			12.2185	1.80891e-06	13.3123	0.000543631	13.4003	-5.64151e-07			12.2148	2.17943e-05	13.3123	0.016671	13.4003	0.000157133			12.2222	2.36142e-05	13.3123	0.00142879	13.4003	1.82683e-05
12.252	0.00040396	13.3193	0.000365255	13.4171	-7.53149e-06			12.2579	0.000586447	13.3193	0.000378742	13.4171	-3.46785e-05			12.229	-0.000234085	13.3291	0.000220568	13.4171	-1.09106e-05			12.2343	-2.98634e-05	13.3291	0.000573953	13.4171	-6.43286e-07			12.2306	-4.11692e-07	13.3291	0.0197843	13.4171	0.00019432			12.238	3.41192e-05	13.3291	0.00157134	13.4171	2.06984e-05
12.2678	0.000407175	13.3362	0.000405911	13.434	-6.74719e-06			12.2737	0.000570749	13.3362	0.000370778	13.434	-3.32637e-05			12.2447	-0.00022871	13.3459	0.00034379	13.434	-9.60908e-06			12.2501	-1.55445e-05	13.3459	0.000605701	13.434	-1.20685e-06			12.2464	-1.9214e-05	13.3459	0.0233027	13.434	0.000236039			12.2538	3.18062e-05	13.3459	0.00170262	13.434	2.44199e-05
12.2835	0.000405371	13.353	0.000444118	13.4508	-6.5188e-06			12.2895	0.0005734	13.353	0.000346845	13.4508	-3.12913e-05			12.2605	-0.000250719	13.3628	0.000453379	13.4508	-7.16752e-06			12.2659	-7.27975e-06	13.3628	0.000693703	13.4508	-1.76845e-06			12.2621	-1.16227e-05	13.3628	0.0280591	13.4508	0.00028157			12.2696	2.94932e-05	13.3628	0.00181426	13.4508	2.98218e-05
12.2993	0.000403568	13.3699	0.000470152	13.4676	-6.78611e-06			12.3053	0.000573999	13.3698	0.000333278	13.4676	-2.92272e-05			12.2763	-0.000272728	13.3796	0.000549572	13.4676	-3.70905e-06			12.2816	9.84994e-07	13.3796	0.000925519	13.4676	-1.73926e-06			12.2779	1.49406e-05	13.3796	0.0356691	13.4676	0.000330615			12.2853	2.79515e-05	13.3796	0.00191749	13.4676	3.65348e-05
12.3151	0.000415562	13.3867	0.00048558	13.4845	-6.5983e-06			12.3211	0.000568539	13.3867	0.000328785	13.4845	-2.76478e-05			12.2921	-0.000243379	13.3964	0.000653439	13.4845	3.29351e-07			12.2974	6.89632e-06	13.3964	0.0012714	13.4845	-7.15076e-07			12.2937	1.6759e-05	13.3964	0.044473	13.4845	0.000383533			12.3011	1.12689e-05	13.3964	0.00209786	13.4845	4.37256e-05
12.3309	0.000419648	13.4035	0.000479955	13.5013	-5.19556e-06			12.3369	0.00056308	13.4035	0.000347733	13.5013	-2.65008e-05			12.3079	-0.000204157	13.4133	0.000907417	13.5013	4.60508e-06			12.3132	3.18128e-06	13.4133	0.00169833	13.5013	1.27634e-06			12.3095	1.85774e-05	13.4133	0.0527906	13.5013	0.000440816			12.3169	-5.41366e-06	13.4133	0.00247116	13.5013	5.0807e-05
12.3467	0.000423734	13.4204	0.000481688	13.5182	-3.86018e-06			12.3527	0.000557575	13.4204	0.00037359	13.5181	-2.65618e-05			12.3237	-0.000198939	13.4301	0.00122715	13.5182	9.14184e-06			12.329	-5.33753e-07	13.4301	0.00212648	13.5181	4.06721e-06			12.3253	1.91637e-05	13.4301	0.0608485	13.5181	0.000502561			12.3327	-1.02348e-05	13.4301	0.00293796	13.5181	5.77606e-05
12.3625	0.000457388	13.4372	0.000501515	13.535	-2.37013e-06			12.3684	0.000563306	13.4372	0.000396706	13.535	-2.63251e-05			12.3395	-0.000195	13.4469	0.00157712	13.535	1.41601e-05			12.3448	-1.88173e-05	13.4469	0.00256974	13.535	7.62162e-06			12.3411	1.975e-05	13.4469	0.0713347	13.535	0.000568594			12.3485	-2.14403e-05	13.4469	0.0033684	13.535	6.5141e-05
12.3783	0.000459136	13.454	0.000536939	13.5518	-8.99722e-07			12.3842	0.000570396	13.454	0.000417513	13.5518	-2.48978e-05			12.3553	-0.000192315	13.4638	0.00195715	13.5518	1.97957e-05			12.3606	-2.65286e-05	13.4638	0.00314172	13.5518	1.18228e-05			12.3569	3.05798e-06	13.4638	0.084058	13.5518	0.000638662			12.3643	-4.16365e-05	13.4638	0.00382421	13.5518	7.39329e-05
12.3941	0.000460884	13.4709	0.000579751	13.5687	3.92263e-07			12.4	0.00057074	13.4709	0.000444546	13.5687	-2.34162e-05			12.3711	-0.000194307	13.4806	0.00241169	13.5687	2.61784e-05			12.3764	-2.45197e-05	13.4806	0.00384758	13.5687	1.6368e-05			12.3727	1.16672e-05	13.4806	0.0975592	13.5687	0.000712449			12.3801	-4.92687e-05	13.4806	0.00444457	13.5687	8.50878e-05
12.4099	0.000464895	13.4877	0.000620696	13.5855	1.52569e-06			12.4158	0.000571085	13.4877	0.000476926	13.5855	-2.21125e-05			12.3869	-0.000196299	13.4974	0.00306858	13.5855	3.35689e-05			12.3922	2.13468e-05	13.4974	0.00451476	13.5855	2.10713e-05			12.3885	7.36977e-06	13.4974	0.111886	13.5855	0.000789821			12.3959	-3.72678e-05	13.4974	0.00509104	13.5855	9.89132e-05
12.4257	0.000468906	13.5045	0.000660135	13.6023	2.14948e-06			12.4316	0.000573533	13.5045	0.000508629	13.6023	-2.09678e-05			12.4026	-0.000264581	13.5143	0.00384402	13.6023	4.20996e-05			12.408	3.35977e-05	13.5143	0.00511346	13.6023	2.60823e-05			12.4043	3.07236e-06	13.5143	0.127511	13.6023	0.000871129			12.4117	-5.39644e-05	13.5143	0.00582837	13.6023	0.000114851
12.4415	0.000478522	13.5214	0.000713263	13.6192	2.32114e-06			12.4474	0.000584031	13.5214	0.000523591	13.6192	-2.07318e-05			12.4184	-0.000276613	13.5311	0.00458651	13.6192	5.1543e-05			12.4238	3.60903e-05	13.5311	0.00568701	13.6192	3.17456e-05			12.42	-9.12131e-06	13.5311	0.144189	13.6192	0.000956931			12.4275	-7.06611e-05	13.5311	0.00711463	13.6192	0.000131863
12.4572	0.000475718	13.5382	0.000759104	13.636	1.49329e-06			12.4632	0.000582863	13.5382	0.000524001	13.636	-2.13566e-05			12.4342	-0.000273603	13.548	0.00530966	13.636	6.15339e-05			12.4395	3.85828e-05	13.5479	0.00657696	13.636	3.83191e-05			12.4358	-1.81042e-05	13.5479	0.163308	13.636	0.0010472			12.4432	-0.000123978	13.5479	0.00837227	13.636	0.000149008
12.473	0.000472914	13.555	0.000798624	13.6528	6.88051e-07			12.479	0.000581695	13.555	0.000500185	13.6528	-2.20134e-05			12.45	-0.000263756	13.5648	0.00612189	13.6528	7.19007e-05			12.4553	4.14222e-05	13.5648	0.00822179	13.6528	4.58541e-05			12.4516	-1.5206e-06	13.5648	0.185962	13.6528	0.00114084			12.459	-0.000127488	13.5648	0.0096547	13.6528	0.000165834
12.4888	0.000463216	13.5719	0.000829279	13.6697	-6.21503e-07			12.4948	0.000580183	13.5719	0.000504557	13.6697	-2.27961e-05			12.4658	-0.000258466	13.5816	0.0072448	13.6697	8.27165e-05			12.4711	4.27824e-05	13.5816	0.0100158	13.6697	5.42924e-05			12.4674	1.48268e-05	13.5816	0.209026	13.6697	0.00123608			12.4748	-0.00012445	13.5816	0.0113619	13.6697	0.000182592
12.5046	0.000418031	13.5887	0.000888401	13.6865	-1.49307e-06			12.5106	0.000578672	13.5887	0.000518882	13.6865	-2.36001e-05			12.4816	-0.000249085	13.5985	0.00847066	13.6865	9.41883e-05			12.4869	4.41427e-05	13.5985	0.0121505	13.6865	6.36024e-05			12.4832	3.4168e-05	13.5985	0.229875	13.6865	0.00133129			12.4906	-0.000121973	13.5985	0.0135096	13.6865	0.000200165
12.5204	0.00040218	13.6055	0.000946284	13.7033	-1.28707e-06			12.5263	0.000571806	13.6055	0.000531818	13.7033	-2.44217e-05			12.4974	-0.000249895	13.6153	0.0101882	13.7033	0.000106552			12.5027	3.33313e-05	13.6153	0.0148447	13.7033	7.37622e-05			12.499	3.36992e-05	13.6153	0.248566	13.7033	0.00142567			12.5064	-0.000119496	13.6153	0.0157151	13.7033	0.000219373
12.5362	0.000403294	13.6224	0.00100332	13.7202	-7.18299e-07			12.5421	0.000584016	13.6224	0.000538576	13.7202	-2.55309e-05			12.5132	-0.000250706	13.6321	0.0121087	13.7202	0.000119992			12.5185	-1.07436e-05	13.6321	0.0171924	13.7202	8.45351e-05			12.5148	3.32304e-05	13.6321	0.268451	13.7202	0.00151921			12.5222	-0.000121797	13.6321	0.0180001	13.7202	0.000240309
12.552	0.000404409	13.6392	0.00109113	13.737	1.6147e-07			12.5579	0.000618551	13.6392	0.000540272	13.737	-2.62186e-05			12.529	-0.000241982	13.649	0.0141172	13.737	0.000134592			12.5343	-2.80866e-05	13.649	0.0192851	13.737	9.53518e-05			12.5306	1.52034e-05	13.649	0.293441	13.737	0.00161192			12.538	-0.000124098	13.649	0.0206125	13.737	0.000262575
12.5678	0.000400064	13.656	0.00120412	13.7538	1.04643e-06			12.5737	0.000619264	13.656	0.000577118	13.7538	-2.67218e-05			12.5448	-0.000242357	13.6658	0.0161677	13.7538	0.000150217			12.5501	-4.54297e-05	13.6658	0.0215549	13.7538	0.000105668			12.5464	3.85308e-05	13.6658	0.320647	13.7538	0.00170315			12.5538	-0.000157493	13.6658	0.0236585	13.7538	0.000285783
12.5836	0.000385515	13.6729	0.00131833	13.7707	2.63352e-06			12.5895	0.000616148	13.6729	0.000618725	13.7707	-2.77526e-05			12.5605	-0.000242732	13.6826	0.0182994	13.7707	0.000166432			12.5659	-4.29398e-05	13.6826	0.0243013	13.7707	0.000115531			12.5622	4.7481e-05	13.6826	0.345782	13.7707	0.00179168			12.5696	-0.000190611	13.6826	0.0266363	13.7707	0.000309604
12.5994	0.000380445	13.6897	0.00147136	13.7875	4.68077e-06			12.6053	0.000613032	13.6897	0.000664389	13.7875	-2.92552e-05			12.5763	-0.000287125	13.6995	0.0206188	13.7875	0.000182585			12.5817	-4.04498e-05	13.6995	0.0273723	13.7875	0.000125706			12.5779	5.64312e-05	13.6995	0.370154	13.7875	0.00187645			12.5854	-0.000181717	13.6995	0.0300458	13.7875	0.000333785
12.6151	0.000405036	13.7065	0.00162941	13.8043	7.09931e-06			12.6211	0.000599709	13.7065	0.000704825	13.8043	-3.26365e-05			12.5921	-0.000299562	13.7163	0.0227032	13.8043	0.000198126			12.5974	-3.6164e-05	13.7163	0.0304351	13.8043	0.000137117			12.5937	6.7404e-05	13.7163	0.394272	13.8043	0.00195705			12.6011	-0.000188908	13.7163	0.034377	13.8043	0.000358368
12.6309	0.000414587	13.7234	0.00179224	13.8212	1.01628e-05			12.6369	0.000602861	13.7234	0.000737725	13.8212	-3.73636e-05			12.6079	-0.000300473	13.7331	0.0245892	13.8212	0.000213035			12.6132	8.53164e-06	13.7331	0.033867	13.8212	0.000150043			12.6095	6.91799e-05	13.7331	0.422191	13.8212	0.00203344			12.6169	-0.0001961	13.7331	0.0389939	13.8212	0.000383627
12.6467	0.000406152	13.7402	0.00202346	13.838	1.31468e-05			12.6527	0.000604707	13.7402	0.000764073	13.838	-4.44468e-05			12.6237	-0.000301384	13.75	0.0266318	13.838	0.000227888			12.629	2.09906e-05	13.75	0.0376212	13.838	0.000164032			12.6253	6.39921e-05	13.75	0.452859	13.838	0.00210536			12.6327	-0.00019658	13.75	0.043121	13.838	0.000409601
12.6625	0.000397717	13.757	0.00227317	13.8548	1.64852e-05			12.6685	0.000606553	13.757	0.000779127	13.8548	-4.7499e-05			12.6395	-0.000319549	13.7668	0.0292332	13.8548	0.000243329			12.6448	2.39742e-05	13.7668	0.0411088	13.8548	0.000178486			12.6411	5.88043e-05	13.7668	0.480336	13.8548	0.00217205			12.6485	-0.000229189	13.7668	0.047627	13.8548	0.000435832
12.6783	0.000398624	13.7739	0.00251223	13.8717	1.92934e-05			12.6842	0.000608461	13.7739	0.000788388	13.8717	-4.78677e-05			12.6553	-0.000328138	13.7836	0.0320481	13.8717	0.000259543			12.6606	2.69579e-05	13.7836	0.0447838	13.8717	0.000192929			12.6569	3.0843e-05	13.7836	0.509152	13.8717	0.00223262			12.6643	-0.000254799	13.7836	0.0521715	13.8717	0.000461633
12.6941	0.000399532	13.7907	0.00272882	13.8885	2.16258e-05			12.7	0.00060898	13.7907	0.000792498	13.8885	-4.70704e-05			12.6711	-0.00028584	13.8005	0.0349948	13.8885	0.000276174			12.6764	2.20017e-05	13.8005	0.0494722	13.8885	0.000206832			12.6727	2.99595e-05	13.8005	0.53608	13.8885	0.00228653			12.6801	-0.000253028	13.8005	0.0567289	13.8885	0.000486426
12.7099	0.000398798	13.8075	0.00292605	13.9053	2.33696e-05			12.7158	0.000608676	13.8075	0.00077225	13.9053	-4.63025e-05			12.6869	-0.000278472	13.8173	0.0377181	13.9053	0.000292545			12.6922	1.70455e-05	13.8173	0.0546278	13.9053	0.000219718			12.6885	5.39107e-05	13.8173	0.561565	13.9053	0.00233369			12.6959	-0.000257235	13.8173	0.0616528	13.9053	0.000509904
12.7257	0.000398063	13.8244	0.00311701	13.9222	2.43963e-05			12.7316	0.000608371	13.8244	0.000794822	13.9222	-4.6776e-05			12.7027	-0.000276163	13.8341	0.0408467	13.9222	0.000308006			12.708	-6.03419e-06	13.8341	0.0604957	13.9222	0.000231488			12.7043	6.279e-05	13.8341	0.587086	13.9222	0.00237412			12.7117	-0.000258725	13.8341	0.0663658	13.9222	0.000532052
12.7415	0.000386575	13.8412	0.00347909	13.939	2.50397e-05			12.7474	0.000607244	13.8412	0.000846697	13.939	-4.83531e-05			12.7184	-0.000290626	13.851	0.0442586	13.939	0.000322176			12.7238	-1.7279e-05	13.851	0.0668307	13.939	0.000242413			12.7201	6.40759e-05	13.851	0.610835	13.939	0.00240765			12.7275	-0.000266683	13.851	0.0708619	13.939	0.000552956
12.7573	0.000355624	13.8581	0.00381669	13.9559	2.53282e-05			12.7632	0.000596164	13.858	0.000895549	13.9558	-5.11631e-05			12.7342	-0.000305088	13.8678	0.0479991	13.9559	0.000334905			12.7396	-1.05589e-06	13.8678	0.0726479	13.9558	0.00025282			12.7358	6.53618e-05	13.8678	0.633089	13.9558	0.00243378			12.7433	-0.000277558	13.8678	0.0750954	13.9558	0.000572545
12.773	0.00036958	13.8749	0.00413296	13.9727	2.54015e-05			12.779	0.000600027	13.8749	0.000942014	13.9727	-5.28073e-05			12.75	-0.000305368	13.8846	0.0517481	13.9727	0.000346201			12.7553	3.39567e-06	13.8846	0.07807	13.9727	0.000262813			12.7516	9.2401e-05	13.8846	0.654441	13.9727	0.00245202			12.759	-0.000283475	13.8846	0.0804223	13.9727	0.000590638
12.7888	0.000363949	13.8917	0.00440665	13.9895	2.52876e-05			12.7948	0.000600651	13.8917	0.00101849	13.9895	-5.39753e-05			12.7658	-0.000332943	13.9015	0.0555337	13.9895	0.000356266			12.7711	7.84723e-06	13.9015	0.0830649	13.9895	0.000272201			12.7674	0.000101888	13.9015	0.675589	13.9895	0.00246227			12.7748	-0.000281662	13.9015	0.0853984	13.9895	0.000607232
12.8046	0.000358318	13.9086	0.00463519	14.0064	2.47094e-05			12.8106	0.000601275	13.9086	0.00109726	14.0064	-5.48737e-05			12.7816	-0.000337624	13.9183	0.0592045	14.0064	0.00036552			12.7869	1.08449e-05	13.9183	0.08807	14.0064	0.000280632			12.7832	0.000102218	13.9183	0.696382	14.0064	0.00246491			12.7906	-0.000285796	13.9183	0.091244	14.0064	0.000622635
12.8204	0.000348826	13.9254	0.0048249	14.0232	2.32017e-05			12.8264	0.000618398	13.9254	0.00115437	14.0232	-5.56075e-05			12.7974	-0.000342304	13.9351	0.0627376	14.0232	0.00037438			12.8027	3.50351e-06	13.9351	0.0927194	14.0232	0.00028785			12.799	0.000102549	13.9351	0.71536	14.0232	0.00246023			12.8064	-0.000290009	13.9351	0.0974941	14.0232	0.00063718
12.8362	0.000347939	13.9422	0.00500784	14.04	2.18814e-05			12.8421	0.000631128	13.9422	0.00119295	14.04	-5.61978e-05			12.8132	-0.000344303	13.952	0.0659169	14.04	0.00038294			12.8185	-3.83788e-06	13.952	0.09685	14.04	0.000293898			12.8148	8.32653e-05	13.952	0.731795	14.04	0.00244845			12.8222	-0.000264508	13.952	0.103059	14.04	0.000650823
12.852	0.000347052	13.9591	0.00529984	14.0569	2.1605e-05			12.8579	0.000635403	13.9591	0.0012444	14.0569	-5.55798e-05			12.829	-0.000311267	13.9688	0.0692667	14.0569	0.000390939			12.8343	-3.57563e-05	13.9688	0.100734	14.0569	0.000299133			12.8306	8.63004e-05	13.9688	0.745933	14.0569	0.00243008			12.838	-0.000257124	13.9688	0.108089	14.0569	0.000663198
12.8678	0.000321228	13.9759	0.0055964	14.0737	2.20292e-05			12.8737	0.000633095	13.9759	0.0012724	14.0737	-5.26008e-05			12.8448	-0.000299735	13.9857	0.07253	14.0737	0.00039802			12.8501	-3.34172e-05	13.9856	0.104841	14.0737	0.000303974			12.8464	0.000105737	13.9856	0.757381	14.0737	0.00240596			12.8538	-0.000255924	13.9856	0.112407	14.0737	0.000674053
12.8836	0.000305574	13.9927	0.00590876	14.0905	2.29413e-05			12.8895	0.000630788	13.9927	0.00127998	14.0905	-4.94172e-05			12.8606	-0.000303229	14.0025	0.0756319	14.0905	0.000403904			12.8659	-4.07028e-05	14.0025	0.108685	14.0905	0.000308653			12.8622	0.000114094	14.0025	0.766665	14.0905	0.002377			12.8696	-0.000254725	14.0025	0.116182	14.0905	0.000683384
12.8994	0.000338099	14.0096	0.00620485	14.1074	2.43729e-05			12.9053	0.000620656	14.0096	0.00125004	14.1074	-4.68465e-05			12.8763	-0.000306723	14.0193	0.0783735	14.1074	0.000408467			12.8817	-4.79883e-05	14.0193	0.112274	14.1074	0.00031324			12.878	0.000122451	14.0193	0.773631	14.1074	0.00234378			12.8854	-0.000257286	14.0193	0.120051	14.1074	0.000691291
12.9152	0.000337157	14.0264	0.0064701	14.1242	2.56877e-05			12.9211	0.000620715	14.0264	0.00126193	14.1242	-4.48239e-05			12.8921	-0.000344972	14.0362	0.0807488	14.1242	0.000411863			12.8975	-7.3756e-05	14.0362	0.115418	14.1242	0.000317638			12.8937	0.000142782	14.0362	0.775282	14.1242	0.00230636			12.9012	-0.000264121	14.0362	0.123646	14.1242	0.000697862
12.9309	0.000336215	14.0432	0.00670036	14.141	2.67067e-05			12.9369	0.000620775	14.0432	0.00134723	14.141	-4.61267e-05			12.9079	-0.000345549	14.053	0.0828441	14.141	0.000414423			12.9132	-7.58861e-05	14.053	0.118202	14.141	0.000321515			12.9095	0.000169632	14.053	0.773678	14.141	0.00226441			12.9169	-0.000266618	14.053	0.126773	14.141	0.000703157
12.9467	0.000314048	14.0601	0.0069005	14.1579	2.74635e-05			12.9527	0.000619482	14.0601	0.00142465	14.1579	-4.61739e-05			12.9237	-0.000382571	14.0698	0.0849931	14.1579	0.000416369			12.929	-4.68231e-06	14.0698	0.121012	14.1579	0.000324398			12.9253	0.000172581	14.0698	0.771272	14.1579	0.00221778			12.9327	-0.000267969	14.0698	0.129562	14.1579	0.000707233
12.9625	0.000316622	14.0769	0.00709306	14.1747	2.73485e-05			12.9685	0.000627289	14.0769	0.00151233	14.1747	-4.49849e-05			12.9395	-0.000382913	14.0867	0.0871673	14.1747	0.000417717			12.9448	-1.00116e-05	14.0867	0.124711	14.1747	0.000325901			12.9411	0.00019186	14.0867	0.767938	14.1747	0.00216704			12.9485	-0.000269319	14.0867	0.132538	14.1747	0.000710115
12.9783	0.00035297	14.0937	0.00725983	14.1915	2.65728e-05			12.9843	0.000629088	14.0937	0.00159113	14.1915	-4.38092e-05			12.9553	-0.000383256	14.1035	0.0890776	14.1915	0.000418381			12.9606	-1.5341e-05	14.1035	0.128097	14.1915	0.000325904			12.9569	0.000211139	14.1035	0.760677	14.1915	0.0021133			12.9643	-0.000212051	14.1035	0.135219	14.1915	0.00071167
12.9941	0.000361267	14.1106	0.00738	14.2084	2.64867e-05			13	0.000624091	14.1106	0.00165663	14.2084	-4.105e-05			12.9711	-0.000399582	14.1203	0.0906787	14.2084	0.000418236			12.9764	-3.82177e-05	14.1203	0.131353	14.2084	0.000324629			12.9727	0.000220674	14.1203	0.753441	14.2084	0.00205767			12.9801	-0.000207961	14.1203	0.137774	14.2084	0.000711548
13.0099	0.000358642	14.1274	0.00745982	14.2252	2.66048e-05			13.0158	0.000619095	14.1274	0.00171061	14.2252	-3.90698e-05			12.9869	-0.000377836	14.1372	0.0920109	14.2252	0.000417149			12.9922	-5.02312e-05	14.1372	0.134455	14.2252	0.000322595			12.9885	0.000229651	14.1372	0.746189	14.2252	0.00200106			12.9959	-0.000208148	14.1372	0.14006	14.2252	0.000709352
13.0257	0.000356018	14.1442	0.00749377	14.242	2.6897e-05			13.0316	0.000625496	14.1442	0.00174857	14.242	-3.78019e-05			13.0027	-0.00036665	14.154	0.093073	14.242	0.000415093			13.008	-5.07959e-05	14.154	0.137089	14.242	0.000320326			13.0043	0.000226264	14.154	0.738461	14.242	0.00194425			13.0117	-0.000208335	14.154	0.142049	14.242	0.000704943
13.0415	0.000311218	14.1611	0.00762448	14.2589	2.79962e-05			13.0474	0.000639696	14.1611	0.00171093	14.2589	-3.84225e-05			13.0184	-0.000360917	14.1708	0.0936498	14.2589	0.00041222			13.0238	-5.13607e-05	14.1708	0.139294	14.2589	0.000318041			13.0201	0.000222876	14.1708	0.726722	14.2589	0.00188773			13.0275	-0.000240014	14.1708	0.143774	14.2589	0.000698589
13.0573	0.000311191	14.1779	0.00787265	14.2757	3.00186e-05			13.0632	0.000633438	14.1779	0.00170608	14.2757	-3.93027e-05			13.0342	-0.00035791	14.1877	0.0938239	14.2757	0.000408809			13.0396	-6.79395e-05	14.1877	0.140943	14.2757	0.00031567			13.0359	0.000234798	14.1877	0.712088	14.2757	0.00183164			13.0433	-0.000247145	14.1877	0.145214	14.2757	0.00069082
13.0731	0.000311165	14.1947	0.00813377	14.2925	3.19646e-05			13.079	0.000627179	14.1947	0.00171187	14.2925	-4.01577e-05			13.05	-0.000368263	14.2045	0.0941664	14.2925	0.000405184			13.0554	-8.01534e-05	14.2045	0.142133	14.2925	0.000313048			13.0516	0.000290467	14.2045	0.697539	14.2925	0.00177591			13.0591	-0.000260515	14.2045	0.146397	14.2925	0.000682153
13.0888	0.000308685	14.2116	0.0084083	14.3094	3.37017e-05			13.0948	0.000613401	14.2116	0.00171896	14.3094	-4.09867e-05			13.0658	-0.000378616	14.2213	0.0944616	14.3094	0.000401541			13.0711	-0.00011866	14.2213	0.142849	14.3094	0.000310117			13.0674	0.000284524	14.2213	0.680525	14.3094	0.00172052			13.0748	-0.000263819	14.2213	0.147207	14.3094	0.000673002
13.1046	0.000287511	14.2284	0.00869391	14.3262	3.45674e-05			13.1106	0.000607102	14.2284	0.00172717	14.3262	-4.19607e-05			13.0816	-0.000398973	14.2382	0.0947012	14.3262	0.000397799			13.0869	-0.000117394	14.2382	0.14291	14.3262	0.000307015			13.0832	0.000278582	14.2382	0.663361	14.3262	0.00166553			13.0906	-0.000223995	14.2382	0.147124	14.3262	0.000663714
13.1204	0.00027625	14.2452	0.00891447	14.343	3.46598e-05			13.1264	0.000603178	14.2452	0.00173841	14.343	-4.28895e-05			13.0974	-0.000416706	14.255	0.0947731	14.343	0.000393674			13.1027	-0.000116127	14.255	0.142751	14.343	0.00030398			13.099	0.000265303	14.255	0.646125	14.343	0.00161111			13.1064	-0.0002128	14.255	0.146239	14.343	0.000654481
13.1362	0.000291613	14.2621	0.00907847	14.3599	3.41195e-05			13.1422	0.000619789	14.2621	0.00175548	14.3599	-4.35283e-05			13.1132	-0.00044117	14.2718	0.094672	14.3599	0.000388929			13.1185	-0.000127179	14.2718	0.142195	14.3599	0.000301127			13.1148	0.000257876	14.2718	0.628669	14.3599	0.00155742			13.1222	-0.000206271	14.2718	0.14536	14.3599	0.000645311
13.152	0.000294938	14.2789	0.00914287	14.3767	3.36847e-05			13.158	0.000626842	14.2789	0.00176514	14.3767	-4.42006e-05			13.129	-0.000445983	14.2887	0.0945808	14.3767	0.000383532			13.1343	-9.02851e-05	14.2887	0.141202	14.3767	0.000298308			13.1306	0.000274867	14.2887	0.610495	14.3767	0.00150459			13.138	-0.000199742	14.2887	0.14454	14.3767	0.000636116
13.1678	0.000292243	14.2958	0.00907769	14.3935	3.31626e-05			13.1737	0.000630112	14.2957	0.00176865	14.3935	-4.49072e-05			13.1448	-0.000430893	14.3055	0.0944677	14.3935	0.000377577			13.1501	-8.27769e-05	14.3055	0.140263	14.3935	0.000295206			13.1464	0.00029467	14.3055	0.593832	14.3935	0.00145271			13.1538	-0.00019048	14.3055	0.143747	14.3935	0.000626706
13.1836	0.000289549	14.3126	0.0090389	14.4104	3.25614e-05			13.1895	0.000622769	14.3126	0.00180425	14.4104	-4.40188e-05			13.1606	-0.000423092	14.3223	0.0940588	14.4104	0.000371101			13.1659	-8.20514e-05	14.3223	0.139394	14.4104	0.00029162			13.1622	0.000316141	14.3223	0.576797	14.4104	0.00140202			13.1696	-0.000185507	14.3223	0.142806	14.4104	0.000616868
13.1994	0.000291619	14.3294	0.00901254	14.4272	3.15481e-05			13.2053	0.000615427	14.3294	0.00183907	14.4272	-4.25811e-05			13.1763	-0.00043794	14.3392	0.0931309	14.4272	0.000364138			13.1817	-8.1326e-05	14.3392	0.138744	14.4272	0.000287611			13.178	0.000318723	14.3392	0.558877	14.4272	0.0013529			13.1854	-0.000180534	14.3392	0.141894	14.4272	0.000606598
13.2152	0.000304241	14.3463	0.00899732	14.4441	3.01944e-05			13.2211	0.000601334	14.3463	0.00187322	14.444	-4.06726e-05			13.1921	-0.000452788	14.356	0.0920218	14.4441	0.00035693			13.1975	-0.000120517	14.356	0.138136	14.444	0.000283274			13.1938	0.000321305	14.356	0.541226	14.444	0.00130569			13.2012	-0.000141132	14.356	0.14079	14.444	0.000596018
13.231	0.000304974	14.3631	0.00904725	14.4609	2.94807e-05			13.2369	0.000597746	14.3631	0.00190625	14.4609	-3.90916e-05			13.2079	-0.000440848	14.3728	0.0908959	14.4609	0.000349827			13.2133	-0.000146796	14.3728	0.137554	14.4609	0.00027849			13.2095	0.000330999	14.3728	0.523441	14.4609	0.00126047			13.217	-0.00010782	14.3728	0.139066	14.4609	0.000585092
13.2467	0.000305708	14.3799	0.00909266	14.4777	2.97734e-05			13.2527	0.000596967	14.3799	0.00191405	14.4777	-3.78072e-05			13.2237	-0.000453198	14.3897	0.0894978	14.4777	0.000342939			13.229	-0.000137922	14.3897	0.136923	14.4777	0.000273037			13.2253	0.000339745	14.3897	0.507525	14.4777	0.00121728			13.2327	-0.000106775	14.3897	0.137422	14.4777	0.000573687
13.2625	0.000294553	14.3968	0.00913282	14.4946	3.00007e-05			13.2685	0.000603592	14.3968	0.00190022	14.4946	-3.73628e-05			13.2395	-0.000465548	14.4065	0.0880372	14.4946	0.000336132			13.2448	-0.000141234	14.4065	0.136116	14.4946	0.000266849			13.2411	0.00034096	14.4065	0.492116	14.4946	0.00117622			13.2485	-0.000105729	14.4065	0.135669	14.4946	0.000561827
13.2783	0.000249192	14.4136	0.00916869	14.5114	3.0159e-05			13.2843	0.000606453	14.4136	0.00189336	14.5114	-3.74279e-05			13.2553	-0.000502836	14.4233	0.0867004	14.5114	0.000329326			13.2606	-0.000144546	14.4233	0.134642	14.5114	0.00026009			13.2569	0.000342175	14.4233	0.476161	14.5114	0.00113733			13.2643	-0.000122737	14.4233	0.133765	14.5114	0.000549726
13.2941	0.000268665	14.4304	0.00923909	14.5282	3.00246e-05			13.3001	0.000599511	14.4304	0.00190257	14.5282	-3.71332e-05			13.2711	-0.000558309	14.4402	0.0854222	14.5282	0.000322632			13.2764	-0.000157428	14.4402	0.132233	14.5282	0.000253129			13.2727	0.000303129	14.4402	0.461243	14.5282	0.00110046			13.2801	-0.00012587	14.4402	0.131339	14.5282	0.000537661
13.3099	0.000273436	14.4473	0.00929103	14.5451	3.00531e-05			13.3159	0.000592569	14.4473	0.00191609	14.5451	-3.67643e-05			13.2869	-0.000530878	14.457	0.0838352	14.5451	0.000316205			13.2922	-0.000157256	14.457	0.129515	14.5451	0.000246487			13.2885	0.000330663	14.457	0.445957	14.5451	0.00106553			13.2959	-0.00012192	14.457	0.12907	14.5451	0.000525851
13.3257	0.000270821	14.4641	0.00932586	14.5619	3.11374e-05			13.3316	0.000580724	14.4641	0.001918	14.5619	-3.65459e-05			13.3027	-0.000502777	14.4739	0.0822048	14.5619	0.000310061			13.308	-0.000138109	14.4738	0.127365	14.5619	0.000240608			13.3043	0.000422712	14.4738	0.430781	14.5619	0.00103243			13.3117	-8.48942e-05	14.4738	0.126929	14.5619	0.000514463
13.3415	0.000268207	14.4809	0.00918124	14.5787	3.22393e-05			13.3474	0.000568878	14.4809	0.00191016	14.5787	-3.64622e-05			13.3185	-0.000467146	14.4907	0.0807751	14.5787	0.000304063			13.3238	-0.000143509	14.4907	0.125523	14.5787	0.000235653			13.3201	0.000422625	14.4907	0.417268	14.5787	0.00100089			13.3275	-6.85668e-05	14.4907	0.124872	14.5787	0.000503767
13.3573	0.000292728	14.4978	0.0090025	14.5956	3.32562e-05			13.3632	0.000543594	14.4978	0.00193631	14.5956	-3.76412e-05			13.3342	-0.000455354	14.5075	0.0794698	14.5956	0.00029813			13.3396	-0.000148909	14.5075	0.123824	14.5956	0.000231574			13.3359	0.000422538	14.5075	0.403859	14.5956	0.0009704			13.3433	-5.22394e-05	14.5075	0.122595	14.5956	0.000494123
13.3731	0.000302723	14.5146	0.008855	14.6124	3.38671e-05			13.379	0.000550296	14.5146	0.00196547	14.6124	-3.95938e-05			13.35	-0.000453901	14.5244	0.077936	14.6124	0.000292402			13.3554	-0.000168783	14.5244	0.122216	14.6124	0.000228263			13.3517	0.000398662	14.5244	0.391101	14.6124	0.00094071			13.3591	-3.87984e-05	14.5244	0.119634	14.6124	0.000485594
13.3889	0.000287875	14.5314	0.00873451	14.6292	3.41177e-05			13.3948	0.000556998	14.5314	0.00198437	14.6292	-4.2462e-05			13.3658	-0.000452449	14.5412	0.0766038	14.6292	0.00028712			13.3712	-0.000165473	14.5412	0.120399	14.6292	0.000225548			13.3674	0.000426253	14.5412	0.37975	14.6292	0.00091227			13.3749	-3.49108e-05	14.5412	0.116959	14.6292	0.000477675
13.4046	0.000273028	14.5483	0.00864217	14.6461	3.37623e-05			13.4106	0.000570058	14.5483	0.0019943	14.6461	-4.72095e-05			13.3816	-0.00046017	14.558	0.0753599	14.6461	0.00028242			13.3869	-0.000172016	14.558	0.118172	14.6461	0.00022321			13.3832	0.000429572	14.558	0.369052	14.6461	0.000885865			13.3906	-3.10232e-05	14.558	0.114585	14.6461	0.000469517
13.4204	0.000235917	14.5651	0.00855785	14.6629	3.29953e-05			13.4264	0.00057645	14.5651	0.00198339	14.6629	-5.16085e-05			13.3974	-0.000497075	14.5749	0.0741533	14.6629	0.000278297			13.4027	-0.00017856	14.5749	0.116033	14.6629	0.000221064			13.399	0.000424309	14.5749	0.35502	14.6629	0.000861878			13.4064	-2.14369e-05	14.5749	0.112399	14.6629	0.000460438
13.4362	0.000232935	14.5819	0.00848035	14.6797	3.24766e-05			13.4422	0.000576143	14.5819	0.00192264	14.6797	-5.37186e-05			13.4132	-0.00055564	14.5917	0.0727013	14.6797	0.000274676			13.4185	-0.000194958	14.5917	0.114009	14.6797	0.000218995			13.4148	0.000419045	14.5917	0.342253	14.6797	0.000840027			13.4222	-1.76287e-05	14.5917	0.109811	14.6797	0.000450555
13.452	0.000224248	14.5988	0.00839714	14.6966	3.20984e-05			13.458	0.000575836	14.5988	0.00189041	14.6966	-5.40637e-05			13.429	-0.000560016	14.6085	0.0712675	14.6966	0.000271429			13.4343	-0.000225437	14.6085	0.112065	14.6966	0.00021694			13.4306	0.000425132	14.6085	0.330812	14.6966	0.000819603			13.438	-1.38205e-05	14.6085	0.106837	14.6966	0.000440746
13.4678	0.000215561	14.6156	0.00824228	14.7134	3.17435e-05			13.4738	0.000554032	14.6156	0.00189327	14.7134	-5.37951e-05			13.4448	-0.00057108	14.6254	0.0699035	14.7134	0.000268304			13.4501	-0.000223713	14.6254	0.110021	14.7134	0.00021487			13.4464	0.000452543	14.6254	0.320545	14.7134	0.000799861			13.4538	1.59227e-05	14.6254	0.104015	14.7134	0.000431818
13.4836	0.000182754	14.6324	0.00804836	14.7302	3.14078e-05			13.4895	0.000559855	14.6324	0.00190188	14.7302	-5.34261e-05			13.4606	-0.000565533	14.6422	0.0686731	14.7302	0.000264907			13.4659	-0.000161668	14.6422	0.107935	14.7302	0.000212761			13.4622	0.000451781	14.6422	0.311332	14.7302	0.000780302			13.4696	2.54534e-05	14.6422	0.101527	14.7302	0.000424006
13.4994	0.000161718	14.6493	0.00787374	14.7471	3.10566e-05			13.5053	0.00056177	14.6493	0.0019047	14.7471	-5.34486e-05			13.4764	-0.000559986	14.659	0.0675701	14.7471	0.000260894			13.4817	-0.000162213	14.659	0.10613	14.7471	0.000210577			13.478	0.000451019	14.659	0.302911	14.7471	0.000760801			13.4854	2.69564e-05	14.659	0.099293	14.7471	0.000417194
13.5152	0.000178506	14.6661	0.00771576	14.7639	2.98974e-05			13.5211	0.000551886	14.6661	0.00190244	14.7639	-5.38204e-05			13.4921	-0.000548336	14.6759	0.0665185	14.7639	0.000256267			13.4975	-0.000162758	14.6759	0.104516	14.7639	0.000208265			13.4938	0.000439462	14.6759	0.294286	14.7639	0.000741635			13.5012	2.84595e-05	14.6759	0.0970024	14.7639	0.000411187
13.531	0.000181588	14.6829	0.00756118	14.7807	2.80396e-05			13.5369	0.000542003	14.6829	0.0018852	14.7807	-5.30089e-05			13.5079	-0.000525762	14.6927	0.0650843	14.7807	0.000251304			13.5133	-0.000190188	14.6927	0.103073	14.7807	0.000205789			13.5096	0.000502822	14.6927	0.286116	14.7807	0.000723201			13.517	5.31562e-05	14.6927	0.0945988	14.7807	0.000405763
13.5468	0.000182462	14.6998	0.00738539	14.7976	2.63117e-05			13.5527	0.000526846	14.6998	0.00188037	14.7976	-5.20208e-05			13.5237	-0.000522139	14.7095	0.063613	14.7976	0.000246258			13.5291	-0.0002188	14.7095	0.101819	14.7976	0.000203221			13.5253	0.000521465	14.7095	0.27816	14.7976	0.000705538			13.5328	5.83487e-05	14.7095	0.0922548	14.7976	0.000400631
13.5625	0.000183336	14.7166	0.00723579	14.8144	2.47071e-05			13.5685	0.000542477	14.7166	0.00187598	14.8144	-5.13233e-05			13.5395	-0.00052176	14.7264	0.0622969	14.8144	0.000241292			13.5448	-0.000240044	14.7264	0.100718	14.8144	0.000200791			13.5411	0.000548561	14.7264	0.26911	14.8144	0.000688379			13.5485	6.35411e-05	14.7264	0.089957	14.8144	0.000395467
13.5783	0.000173203	14.7335	0.00709885	14.8312	2.39844e-05			13.5843	0.000539068	14.7334	0.00187185	14.8312	-5.08858e-05			13.5553	-0.000521381	14.7432	0.0610745	14.8312	0.000236529			13.5606	-0.000237571	14.7432	0.0996101	14.8312	0.000198722			13.5569	0.000552223	14.7432	0.260263	14.8312	0.000671813			13.5643	7.31521e-05	14.7432	0.0876851	14.8312	0.000390128
13.5941	0.000181829	14.7503	0.00697333	14.8481	2.45193e-05			13.6001	0.000535658	14.7503	0.00185008	14.8481	-5.03491e-05			13.5711	-0.000571437	14.76	0.0596581	14.8481	0.000231999			13.5764	-0.000235098	14.76	0.0981282	14.8481	0.000197014			13.5727	0.000555886	14.76	0.252065	14.8481	0.000656589			13.5801	8.17568e-05	14.76	0.0856327	14.8481	0.000384813
13.6099	0.000183734	14.7671	0.00691856	14.8649	2.59672e-05			13.6159	0.000525768	14.7671	0.00184825	14.8649	-4.99955e-05			13.5869	-0.000565841	14.7769	0.0584053	14.8649	0.000227635			13.5922	-0.000190273	14.7769	0.0965396	14.8649	0.000195515			13.5885	0.000575665	14.7769	0.244878	14.8649	0.000643415			13.5959	0.000114779	14.7769	0.0837541	14.8649	0.000379951
13.6257	0.00017893	14.784	0.00685144	14.8818	2.78745e-05			13.6317	0.0005246	14.784	0.00185071	14.8817	-4.98055e-05			13.6027	-0.000573034	14.7937	0.0572914	14.8818	0.00022348			13.608	-0.000177352	14.7937	0.0949454	14.8817	0.000194143			13.6043	0.00059398	14.7937	0.238521	14.8817	0.000632258			13.6117	0.000129044	14.7937	0.0819194	14.8817	0.000375904
13.6415	0.000174127	14.8008	0.00677346	14.8986	2.97166e-05			13.6474	0.000523433	14.8008	0.00185045	14.8986	-5.00334e-05			13.6185	-0.000580227	14.8105	0.0562386	14.8986	0.000219853			13.6238	-0.000175432	14.8105	0.0935998	14.8986	0.000192971			13.6201	0.000597126	14.8105	0.232475	14.8986	0.000622553			13.6275	0.000127418	14.8105	0.0803098	14.8986	0.000372763
13.6573	0.000170311	14.8176	0.00665832	14.9154	3.11914e-05			13.6632	0.000510352	14.8176	0.00184783	14.9154	-5.07114e-05			13.6343	-0.000597973	14.8274	0.0549969	14.9154	0.000217099			13.6396	-0.000180862	14.8274	0.0923796	14.9154	0.000192105			13.6359	0.000600271	14.8274	0.226299	14.9154	0.000613646			13.6433	0.000125793	14.8274	0.078862	14.9154	0.000370401
13.6731	0.000166496	14.8345	0.00655703	14.9323	3.234e-05			13.679	0.000494548	14.8345	0.00184282	14.9323	-5.15976e-05			13.65	-0.000630374	14.8442	0.0538858	14.9323	0.000215189			13.6554	-0.000186291	14.8442	0.0912262	14.9323	0.000191544			13.6517	0.000602881	14.8442	0.220767	14.9323	0.000605029			13.6591	0.000109537	14.8442	0.0773224	14.9323	0.000368629
13.6889	0.000172587	14.8513	0.00646379	14.9491	3.2898e-05			13.6948	0.000459697	14.8513	0.00183567	14.9491	-5.24898e-05			13.6658	-0.000597773	14.861	0.0528067	14.9491	0.000213775			13.6712	-0.000226218	14.861	0.089832	14.9491	0.0001912			13.6675	0.000674768	14.861	0.215717	14.9491	0.00059655			13.6749	0.000184448	14.861	0.0759001	14.9491	0.000367264
13.7047	0.00017298	14.8681	0.00626428	14.9659	3.26555e-05			13.7106	0.000471291	14.8681	0.00181965	14.9659	-5.33859e-05			13.6816	-0.000570553	14.8779	0.0516164	14.9659	0.000212546			13.687	-0.000265475	14.8779	0.0884714	14.9659	0.000191022			13.6832	0.000680059	14.8779	0.211027	14.9659	0.000588439			13.6907	0.000210762	14.8779	0.0745599	14.9659	0.000366155
13.7204	0.000173373	14.885	0.00611931	14.9828	3.33256e-05			13.7264	0.000475208	14.885	0.00180218	14.9828	-5.2958e-05			13.6974	-0.000561832	14.8947	0.0503382	14.9828	0.000211347			13.7027	-0.0002609	14.8947	0.0870683	14.9828	0.000191049			13.699	0.000691934	14.8947	0.206217	14.9828	0.000581011			13.7064	0.000237077	14.8947	0.073136	14.9828	0.000365224
13.7362	0.000161463	14.9018	0.00610215	14.9996	3.39297e-05			13.7422	0.000475287	14.9018	0.0017841	14.9996	-5.11502e-05			13.7132	-0.000577576	14.9116	0.0491205	14.9996	0.000210082			13.7185	-0.00026003	14.9115	0.085645	14.9996	0.000191348			13.7148	0.000700261	14.9115	0.201585	14.9996	0.000574305			13.7222	0.000240307	14.9115	0.0716425	14.9996	0.000364453
13.752	0.00018894	14.9186	0.00608672	15.0164	3.44646e-05			13.758	0.000475366	14.9186	0.00175885	15.0164	-4.97798e-05			13.729	-0.000593319	14.9284	0.0478765	15.0164	0.000208645			13.7343	-0.000259161	14.9284	0.0844202	15.0164	0.0001919			13.7306	0.000725368	14.9284	0.197076	15.0164	0.000568041			13.738	0.000243537	14.9284	0.0701044	15.0164	0.000363791
13.7678	0.000200789	14.9355	0.00607254	15.0333	3.47876e-05			13.7738	0.000448972	14.9355	0.00172729	15.0333	-4.88145e-05			13.7448	-0.00060782	14.9452	0.0467721	15.0333	0.000207036			13.7501	-0.000257606	14.9452	0.0833563	15.0333	0.000192604			13.7464	0.000742801	14.9452	0.192752	15.0333	0.000561935			13.7538	0.000247121	14.9452	0.0686653	15.0333	0.000363075
13.7836	0.000203723	14.9523	0.00602478	15.0501	3.50538e-05			13.7896	0.000448882	14.9523	0.0016794	15.0501	-4.84814e-05			13.7606	-0.000609492	14.9621	0.0457825	15.0501	0.000205579			13.7659	-0.000234084	14.9621	0.0824647	15.0501	0.000193465			13.7622	0.000767026	14.9621	0.188599	15.0501	0.000555934			13.7696	0.00025095	14.9621	0.0673943	15.0501	0.000362011
13.7994	0.000206656	14.9691	0.00592849	15.0669	3.51484e-05			13.8053	0.000441134	14.9691	0.00164202	15.0669	-5.03059e-05			13.7764	-0.000611163	14.9789	0.0448707	15.0669	0.000204804			13.7817	-0.000234956	14.9789	0.0819411	15.0669	0.000194718			13.778	0.000775326	14.9789	0.184386	15.0669	0.000550112			13.7854	0.000252663	14.9789	0.0662285	15.0669	0.000360322
13.8152	0.000214772	14.986	0.00580769	15.0838	3.60179e-05			13.8211	0.000440788	14.986	0.00161125	15.0838	-5.25147e-05			13.7922	-0.000629786	14.9957	0.0438728	15.0838	0.000204962			13.7975	-0.000235828	14.9957	0.0814366	15.0838	0.000196578			13.7938	0.000783626	14.9957	0.180574	15.0838	0.000544457			13.8012	0.000254376	14.9957	0.0648763	15.0838	0.000358051
13.831	0.000218019	15.0028	0.00570073	15.1006	3.66279e-05			13.8369	0.000440441	15.0028	0.00158618	15.1006	-5.41023e-05			13.8079	-0.000678251	15.0126	0.0429407	15.1006	0.000205751			13.8133	-0.000240489	15.0126	0.0809358	15.1006	0.000198853			13.8096	0.00079919	15.0126	0.177271	15.1006	0.00053888			13.817	0.000334777	15.0126	0.0636784	15.1006	0.000355569
13.8468	0.000217364	15.0196	0.00561129	15.1174	3.69982e-05			13.8527	0.000438263	15.0196	0.00156309	15.1174	-5.53206e-05			13.8237	-0.000653865	15.0294	0.0420601	15.1174	0.00020663			13.8291	-0.000221863	15.0294	0.0803284	15.1174	0.000201077			13.8254	0.000819721	15.0294	0.174374	15.1174	0.0005334			13.8328	0.000352608	15.0294	0.0625796	15.1174	0.000353214
13.8626	0.000216709	15.0365	0.00552271	15.1343	3.67265e-05			13.8685	0.000438446	15.0365	0.00154161	15.1343	-5.55388e-05			13.8395	-0.000599083	15.0462	0.0412036	15.1343	0.000207277			13.8449	-0.000223516	15.0462	0.0796146	15.1343	0.000203034			13.8411	0.00084778	15.0462	0.171756	15.1343	0.000528238			13.8486	0.000360403	15.0462	0.0615585	15.1343	0.000351118
13.8784	0.000212153	15.0533	0.00543473	15.1511	3.58466e-05			13.8843	0.00043673	15.0533	0.00150354	15.1511	-5.56204e-05			13.8553	-0.000591464	15.0631	0.0405531	15.1511	0.000207702			13.8606	-0.000225169	15.0631	0.0790312	15.1511	0.000204914			13.8569	0.000861629	15.0631	0.168877	15.1511	0.000523615			13.8643	0.000360795	15.0631	0.0605445	15.1511	0.000349332
13.8941	0.000185289	15.0701	0.00533344	15.1679	3.59588e-05			13.9001	0.000435014	15.0701	0.00150601	15.1679	-5.61731e-05			13.8711	-0.000590025	15.0799	0.039987	15.1679	0.000208091			13.8764	-0.00023884	15.0799	0.0785163	15.1679	0.000206973			13.8727	0.000875479	15.0799	0.16628	15.1679	0.000519569			13.8801	0.000361188	15.0799	0.0595751	15.1679	0.000347886
13.9099	0.000180001	15.087	0.00530161	15.1848	3.69098e-05			13.9159	0.000431689	15.087	0.00151132	15.1848	-5.71462e-05			13.8869	-0.000588586	15.0967	0.0393437	15.1848	0.000208575			13.8922	-0.000296052	15.0967	0.0780613	15.1848	0.000209223			13.8885	0.000901728	15.0967	0.163996	15.1848	0.000516027			13.8959	0.000440621	15.0967	0.0586652	15.1848	0.000346682
13.9257	0.000174714	15.1038	0.00527291	15.2016	3.7874e-05			13.9317	0.000428364	15.1038	0.00151729	15.2016	-5.65767e-05			13.9027	-0.000588972	15.1136	0.0386531	15.2016	0.000209087			13.908	-0.000328442	15.1136	0.0776588	15.2016	0.000211491			13.9043	0.000958803	15.1136	0.161973	15.2016	0.000512945			13.9117	0.000453844	15.1136	0.0577945	15.2016	0.000345535
13.9415	0.000160715	15.1206	0.00524682	15.2184	3.88817e-05			13.9475	0.000421404	15.1206	0.00151089	15.2184	-5.58214e-05			13.9185	-0.000596116	15.1304	0.0380763	15.2184	0.000209427			13.9238	-0.000304885	15.1304	0.0772905	15.2184	0.000213656			13.9201	0.000956578	15.1304	0.159931	15.2184	0.000510373			13.9275	0.000443038	15.1304	0.0568578	15.2184	0.000344422
13.9573	0.000160698	15.1375	0.00521034	15.2353	3.982e-05			13.9632	0.000416835	15.1375	0.00149373	15.2353	-5.49186e-05			13.9343	-0.00060326	15.1472	0.0375751	15.2353	0.000209389			13.9396	-0.000302439	15.1472	0.0769191	15.2353	0.000215763			13.9359	0.000954354	15.1472	0.156742	15.2353	0.000508407			13.9433	0.000432231	15.1472	0.0558581	15.2353	0.000343607
13.9731	0.000161292	15.1543	0.00517282	15.2521	4.06955e-05			13.979	0.000412266	15.1543	0.0014589	15.2521	-5.40599e-05			13.95	-0.000625971	15.1641	0.0371186	15.2521	0.000208812			13.9554	-0.000299992	15.1641	0.0764143	15.2521	0.000217997			13.9517	0.00094478	15.1641	0.154012	15.2521	0.000507039			13.9591	0.000404697	15.1641	0.0549788	15.2521	0.000343396
13.9889	0.000211355	15.1711	0.00514014	15.2689	4.17789e-05			13.9948	0.000396347	15.1711	0.00143226	15.2689	-5.32964e-05			13.9658	-0.000609883	15.1809	0.0365244	15.2689	0.000207661			13.9712	-0.000271121	15.1809	0.075908	15.2689	0.000220601			13.9675	0.000981575	15.1809	0.151666	15.2689	0.000506103			13.9749	0.000469763	15.1809	0.0541964	15.2689	0.000343777
14.0047	0.000200812	15.188	0.00511164	15.2858	4.28654e-05			14.0106	0.000388303	15.188	0.00140982	15.2858	-5.26174e-05			13.9816	-0.000605211	15.1977	0.0357437	15.2858	0.000206133			13.987	-0.000274039	15.1977	0.0753483	15.2858	0.000223744			13.9833	0.000978047	15.1977	0.149624	15.2858	0.000505357			13.9907	0.000481334	15.1977	0.0534495	15.2858	0.000344464
14.0205	0.000190268	15.2048	0.00508362	15.3026	4.38506e-05			14.0264	0.000383706	15.2048	0.00138489	15.3026	-5.21195e-05			13.9974	-0.000600539	15.2146	0.0350918	15.3026	0.000204541			14.0028	-0.000276958	15.2146	0.0747927	15.3026	0.000227421			13.999	0.00097452	15.2146	0.147843	15.3026	0.000504558			14.0065	0.000486651	15.2146	0.0527909	15.3026	0.000345252
14.0363	0.00016773	15.2217	0.00503071	15.3195	4.46408e-05			14.0422	0.00037911	15.2216	0.00135799	15.3194	-5.48655e-05			14.0132	-0.000587936	15.2314	0.0345247	15.3195	0.000203092			14.0185	-0.000307502	15.2314	0.0746091	15.3194	0.000231463			14.0148	0.000950675	15.2314	0.146267	15.3194	0.000503494			14.0222	0.000491967	15.2314	0.0522297	15.3194	0.000346214
14.052	0.000145441	15.2385	0.00497196	15.3363	4.52585e-05			14.058	0.000376961	15.2385	0.00135518	15.3363	-6.02827e-05			14.029	-0.00057615	15.2482	0.0340492	15.3363	0.000201856			14.0343	-0.000349733	15.2482	0.0745132	15.3363	0.000235671			14.0306	0.000958998	15.2482	0.144828	15.3363	0.000502065			14.038	0.000502469	15.2482	0.0517391	15.3363	0.00034766
14.0678	0.000159723	15.2553	0.00493592	15.3531	4.61454e-05			14.0738	0.000365812	15.2553	0.00135734	15.3531	-6.66465e-05			14.0448	-0.00057889	15.2651	0.03378	15.3531	0.000200889			14.0501	-0.000373067	15.2651	0.0744572	15.3531	0.000239954			14.0464	0.000978244	15.2651	0.14319	15.3531	0.000500452			14.0538	0.000522021	15.2651	0.0512006	15.3531	0.000349914
14.0836	0.000160341	15.2722	0.00490144	15.37	4.71297e-05			14.0896	0.00035781	15.2722	0.00135398	15.3699	-7.27235e-05			14.0606	-0.000581631	15.2819	0.0335743	15.37	0.000200229			14.0659	-0.000386106	15.2819	0.0744037	15.3699	0.000244332			14.0622	0.00097674	15.2819	0.141586	15.3699	0.000499035			14.0696	0.00053112	15.2819	0.0506144	15.3699	0.000353096
14.0994	0.00016096	15.289	0.00486856	15.3868	4.84449e-05			14.1054	0.000364356	15.289	0.00134583	15.3868	-7.6926e-05			14.0764	-0.000594239	15.2987	0.0333566	15.3868	0.000199826			14.0817	-0.000373012	15.2987	0.0743407	15.3868	0.000248801			14.078	0.000975236	15.2987	0.139961	15.3868	0.000498032			14.0854	0.000534725	15.2987	0.0499639	15.3868	0.00035715
14.1152	0.000151272	15.3058	0.00487279	15.4036	5.02598e-05			14.1211	0.000364172	15.3058	0.00133177	15.4036	-8.00271e-05			14.0922	-0.000606847	15.3156	0.0331178	15.4036	0.000199618			14.0975	-0.000359919	15.3156	0.0741761	15.4036	0.000253199			14.0938	0.000952793	15.3156	0.138243	15.4036	0.000497416			14.1012	0.000538331	15.3156	0.0494681	15.4036	0.000361914
14.131	0.000149446	15.3227	0.00489547	15.4205	5.33407e-05			14.1369	0.000363987	15.3227	0.00131274	15.4205	-8.21686e-05			14.1079	-0.000652647	15.3324	0.0327825	15.4205	0.000199723			14.1133	-0.000354318	15.3324	0.0739254	15.4205	0.0002573			14.1096	0.00096112	15.3324	0.136023	15.4205	0.000497195			14.117	0.000548684	15.3324	0.0490022	15.4205	0.000367085
14.1468	0.000162636	15.3395	0.004934	15.4373	5.615e-05			14.1527	0.000357749	15.3395	0.00130797	15.4373	-8.29119e-05			14.1237	-0.000624826	15.3493	0.0324228	15.4373	0.000200458			14.1291	-0.000348717	15.3492	0.0736129	15.4373	0.000261077			14.1254	0.000972219	15.3492	0.134604	15.4373	0.000497605			14.1328	0.000558103	15.3492	0.04855	15.4373	0.000372346
14.1626	0.000163028	15.3563	0.00497047	15.4541	5.85447e-05			14.1685	0.00034742	15.3563	0.00131465	15.4541	-8.3202e-05			14.1395	-0.000594168	15.3661	0.032096	15.4541	0.000202009			14.1449	-0.000347062	15.3661	0.0732685	15.4541	0.00026486			14.1412	0.00100922	15.3661	0.133626	15.4541	0.00049889			14.1486	0.000575521	15.3661	0.0480283	15.4541	0.000377518
14.1784	0.00016342	15.3732	0.00502963	15.471	6.05736e-05			14.1843	0.000350226	15.3732	0.00133489	15.471	-8.31043e-05			14.1553	-0.000583922	15.3829	0.0317966	15.471	0.000204135			14.1607	-0.000347384	15.3829	0.0730384	15.471	0.000269188			14.1569	0.00102686	15.3829	0.132511	15.471	0.000500948			14.1644	0.000583612	15.3829	0.0475624	15.471	0.000382405
14.1942	0.000132567	15.39	0.00508593	15.4878	6.24177e-05			14.2001	0.000350052	15.39	0.00134374	15.4878	-8.25489e-05			14.1711	-0.000587055	15.3998	0.0315118	15.4878	0.000206351			14.1764	-0.000347705	15.3997	0.0729254	15.4878	0.000274411			14.1727	0.00102865	15.3997	0.131241	15.4878	0.000503382			14.1801	0.000591702	15.3997	0.0471395	15.4878	0.000386737
14.2099	0.000135219	15.4068	0.00513142	15.5046	6.40486e-05			14.2159	0.000349877	15.4068	0.00134265	15.5046	-8.17045e-05			14.1869	-0.000590188	15.4166	0.0312341	15.5046	0.000208283			14.1922	-0.00040438	15.4166	0.0728627	15.5046	0.000280386			14.1885	0.00103044	15.4166	0.129624	15.5046	0.000505923			14.1959	0.000602959	15.4166	0.0467167	15.5046	0.000390404
14.2257	0.000134464	15.4237	0.00516754	15.5215	6.54919e-05			14.2317	0.000321417	15.4237	0.00131906	15.5215	-8.09066e-05			14.2027	-0.000585636	15.4334	0.0309263	15.5215	0.000209786			14.208	-0.000425979	15.4334	0.0727994	15.5215	0.000286655			14.2043	0.00105607	15.4334	0.128144	15.5215	0.000508617			14.2117	0.000604874	15.4334	0.0463398	15.5215	0.000393655
14.2415	0.000133708	15.4405	0.00519189	15.5383	6.67951e-05			14.2475	0.000302801	15.4405	0.00129923	15.5383	-8.03091e-05			14.2185	-0.000589564	15.4503	0.0306487	15.5383	0.000210929			14.2238	-0.000453281	15.4503	0.0726416	15.5383	0.000292883			14.2201	0.00103796	15.4503	0.126774	15.5383	0.00051164			14.2275	0.000606789	15.4503	0.0459944	15.5383	0.000397016
14.2573	0.000132028	15.4573	0.0051802	15.5551	6.78371e-05			14.2633	0.000310376	15.4573	0.00127395	15.5551	-7.98893e-05			14.2343	-0.000593493	15.4671	0.0303852	15.5551	0.000212013			14.2396	-0.000454993	15.4671	0.0724154	15.5551	0.000299079			14.2359	0.00101985	15.4671	0.125422	15.5551	0.000515047			14.2433	0.000603417	15.4671	0.0456221	15.5551	0.00040097
14.2731	0.000130349	15.4742	0.00520252	15.572	6.86488e-05			14.279	0.000312043	15.4742	0.00124405	15.572	-8.05589e-05			14.2501	-0.000611849	15.4839	0.030051	15.572	0.000213511			14.2554	-0.000475684	15.4839	0.0722524	15.572	0.000305472			14.2517	0.000976136	15.4839	0.124074	15.572	0.000518755			14.2591	0.000600557	15.4839	0.0453193	15.572	0.000405855
14.2889	0.000100802	15.491	0.00522252	15.5888	6.90947e-05			14.2948	0.000288579	15.491	0.00122377	15.5888	-8.17131e-05			14.2658	-0.000601182	15.5008	0.029754	15.5888	0.000215822			14.2712	-0.000486361	15.5008	0.0722867	15.5888	0.00031225			14.2675	0.00100517	15.5008	0.122741	15.5888	0.000522762			14.2749	0.000603958	15.5008	0.0452689	15.5888	0.000411959
14.3047	0.000112145	15.5078	0.00524077	15.6056	7.0055e-05			14.3106	0.000265114	15.5078	0.00120426	15.6056	-8.17312e-05			14.2816	-0.000599708	15.5176	0.0296009	15.6056	0.00021903			14.287	-0.0004552	15.5176	0.072471	15.6056	0.000319306			14.2833	0.00103692	15.5176	0.121499	15.6056	0.000527294			14.2907	0.000619131	15.5176	0.0451367	15.6056	0.000419282
14.3205	0.000117694	15.5247	0.00528871	15.6225	7.23126e-05			14.3264	0.000258358	15.5247	0.00118548	15.6225	-8.10812e-05			14.2974	-0.000598234	15.5344	0.029483	15.6225	0.000222872			14.3028	-0.000420092	15.5344	0.0726201	15.6225	0.00032622			14.2991	0.00104482	15.5344	0.120205	15.6225	0.000532581			14.3065	0.000636954	15.5344	0.044923	15.6225	0.00042723
14.3363	0.000134629	15.5415	0.00533756	15.6393	7.54723e-05			14.3422	0.000290431	15.5415	0.0011747	15.6393	-7.8964e-05			14.3132	-0.000602011	15.5513	0.0293818	15.6393	0.000226977			14.3186	-0.00043041	15.5513	0.0727309	15.6393	0.000332564			14.3148	0.00104683	15.5513	0.118849	15.6393	0.000538516			14.3223	0.000642621	15.5513	0.0445627	15.6393	0.000435
14.3521	0.000138374	15.5583	0.00538203	15.6561	8.00696e-05			14.358	0.000289961	15.5583	0.00117176	15.6561	-7.70172e-05			14.329	-0.000617424	15.5681	0.0292535	15.6561	0.000231107			14.3343	-0.000440728	15.5681	0.0727091	15.6561	0.000338245			14.3306	0.00102878	15.5681	0.117107	15.6561	0.00054474			14.338	0.000648288	15.5681	0.0441593	15.6561	0.000442206
14.3678	0.000140281	15.5752	0.00542877	15.673	8.38523e-05			14.3738	0.00028949	15.5752	0.00117567	15.673	-7.55045e-05			14.3448	-0.000579577	15.5849	0.0291054	15.673	0.000235159			14.3501	-0.000481366	15.5849	0.0723051	15.673	0.000343556			14.3464	0.00101073	15.5849	0.115637	15.673	0.00055094			14.3538	0.000685316	15.5849	0.0439907	15.673	0.000448917
14.3836	0.000129373	15.592	0.00550104	15.6898	8.68937e-05			14.3896	0.000280169	15.592	0.00119347	15.6898	-7.43757e-05			14.3606	-0.000566378	15.6018	0.0289651	15.6898	0.000239038			14.3659	-0.000454588	15.6018	0.0718211	15.6898	0.000348962			14.3622	0.000993246	15.6018	0.114292	15.6898	0.000556936			14.3696	0.000666847	15.6018	0.0438697	15.6898	0.000455306
14.3994	0.000118464	15.6088	0.00560354	15.7066	8.89586e-05			14.4054	0.000277234	15.6088	0.00120996	15.7066	-7.62748e-05			14.3764	-0.000574674	15.6186	0.0287965	15.7066	0.000242603			14.3817	-0.000466969	15.6186	0.071486	15.7066	0.000354888			14.378	0.000992125	15.6186	0.113071	15.7066	0.000562719			14.3854	0.000648377	15.6186	0.0438021	15.7066	0.000461419
14.4152	0.000118648	15.6257	0.00570602	15.7235	9.06343e-05			14.4212	0.000276269	15.6257	0.00122124	15.7235	-7.78081e-05			14.3922	-0.00058297	15.6354	0.0285903	15.7235	0.000245678			14.3975	-0.00047935	15.6354	0.0712353	15.7235	0.000361636			14.3938	0.000991005	15.6354	0.11208	15.7235	0.000568427			14.4012	0.000592745	15.6354	0.0437067	15.7235	0.000467259
14.431	0.000118833	15.6425	0.0058088	15.7403	9.20776e-05			14.4369	0.000275304	15.6425	0.00122805	15.7403	-7.8713e-05			14.408	-0.000591178	15.6523	0.0282675	15.7403	0.000248122			14.4133	-0.000512768	15.6523	0.0710236	15.7403	0.000369407			14.4096	0.000980053	15.6523	0.111291	15.7403	0.000574078			14.417	0.000607731	15.6523	0.0435871	15.7403	0.000473022
14.4468	9.79756e-05	15.6594	0.00595858	15.7571	9.33188e-05			14.4527	0.000232854	15.6593	0.00123696	15.7571	-7.90629e-05			14.4237	-0.000599385	15.6691	0.0279786	15.7571	0.000249985			14.4291	-0.00054613	15.6691	0.0708329	15.7571	0.000378248			14.4254	0.000964125	15.6691	0.110659	15.7571	0.000579415			14.4328	0.000654252	15.6691	0.0434319	15.7571	0.000479306
14.4626	9.4534e-05	15.6762	0.00616892	15.774	9.45371e-05			14.4685	0.000211894	15.6762	0.00124784	15.774	-7.97178e-05			14.4395	-0.000625208	15.6859	0.0277156	15.774	0.000251685			14.4449	-0.000516534	15.6859	0.0705973	15.774	0.000387978			14.4412	0.000960325	15.6859	0.109852	15.774	0.000584126			14.4486	0.000674969	15.6859	0.043159	15.774	0.000487035
14.4784	9.10343e-05	15.693	0.00636167	15.7908	9.66851e-05			14.4843	0.000198193	15.693	0.00128059	15.7908	-8.06498e-05			14.4553	-0.000645443	15.7028	0.0274518	15.7908	0.000253898			14.4607	-0.000523334	15.7028	0.0702871	15.7908	0.00039824			14.4569	0.000969286	15.7028	0.108922	15.7908	0.000588191			14.4644	0.000656389	15.7028	0.042891	15.7908	0.000497005
14.4942	8.5006e-05	15.7099	0.00653	15.8077	0.000100301			14.5001	0.000211013	15.7099	0.0013156	15.8076	-8.23476e-05			14.4711	-0.000665678	15.7196	0.0272089	15.8077	0.000257137			14.4765	-0.000530135	15.7196	0.0696838	15.8076	0.000408716			14.4727	0.000978247	15.7196	0.108103	15.8076	0.000592023			14.4802	0.000637809	15.7196	0.0424948	15.8076	0.000509227
14.51	8.60499e-05	15.7267	0.00673193	15.8245	0.000105325			14.5159	0.000210538	15.7267	0.00135248	15.8245	-8.3598e-05			14.4869	-0.000655178	15.7364	0.027015	15.8245	0.000261454			14.4922	-0.000550606	15.7364	0.0692295	15.8245	0.000419267			14.4885	0.000993882	15.7364	0.107218	15.8245	0.000596167			14.4959	0.000641315	15.7364	0.0419907	15.8245	0.000522724
14.5257	8.70937e-05	15.7435	0.00691094	15.8413	0.000109927			14.5317	0.000210062	15.7435	0.00138059	15.8413	-8.28864e-05			14.5027	-0.000578519	15.7533	0.0268358	15.8413	0.000266488			14.508	-0.000567934	15.7533	0.068915	15.8413	0.000429899			14.5043	0.00100677	15.7533	0.105186	15.8413	0.000600739			14.5117	0.000660708	15.7533	0.0414386	15.8413	0.000536162
14.5415	8.596e-05	15.7604	0.00706654	15.8582	0.000114029			14.5475	0.000200887	15.7604	0.00140106	15.8582	-8.14521e-05			14.5185	-0.000579865	15.7701	0.026641	15.8582	0.000271698			14.5238	-0.000547634	15.7701	0.0686463	15.8582	0.000440624			14.5201	0.00100186	15.7701	0.10361	15.8582	0.000605487			14.5275	0.000671262	15.7701	0.0410149	15.8582	0.000548657
14.5573	4.86304e-05	15.7772	0.00725727	15.875	0.000117692			14.5633	0.000199096	15.7772	0.00140784	15.875	-7.95109e-05			14.5343	-0.000581212	15.7869	0.0262454	15.875	0.00027663			14.5396	-0.000556687	15.7869	0.0683581	15.875	0.000451262			14.5359	0.000996952	15.7869	0.102293	15.875	0.000610333			14.5433	0.000664942	15.7869	0.0406988	15.875	0.00056013
14.5731	4.03569e-05	15.794	0.00742287	15.8918	0.000122138			14.5791	0.000189672	15.794	0.00140923	15.8918	-7.77328e-05			14.5501	-0.000594694	15.8038	0.0259735	15.8918	0.000281082			14.5554	-0.00056574	15.8038	0.068068	15.8918	0.00046146			14.5517	0.000992461	15.8038	0.101065	15.8918	0.000615481			14.5591	0.000658622	15.8038	0.04044	15.8918	0.000571148
14.5889	5.12483e-05	15.8109	0.00756709	15.9087	0.000126597			14.5948	0.00018099	15.8109	0.0014359	15.9087	-7.66972e-05			14.5659	-0.000608839	15.8206	0.0259247	15.9087	0.000285192			14.5712	-0.000585884	15.8206	0.0678818	15.9087	0.000470911			14.5675	0.000985943	15.8206	0.0999198	15.9087	0.000621181			14.5749	0.00065392	15.8206	0.0401813	15.9087	0.000582449
14.6047	5.68422e-05	15.8277	0.00773191	15.9255	0.000131769			14.6106	0.000169829	15.8277	0.00145716	15.9255	-7.63206e-05			14.5816	-0.000612153	15.8375	0.025874	15.9255	0.000289362			14.587	-0.000640334	15.8374	0.0676997	15.9255	0.000479556			14.5833	0.000979425	15.8374	0.0988924	15.9255	0.00062763			14.5907	0.000659516	15.8374	0.0399378	15.9255	0.000594461
14.6205	5.01444e-05	15.8445	0.0078795	15.9423	0.000136716			14.6264	0.000158668	15.8445	0.00147373	15.9423	-7.66046e-05			14.5974	-0.000614505	15.8543	0.0258146	15.9423	0.0002939			14.6028	-0.00064179	15.8543	0.0675144	15.9423	0.000487683			14.5991	0.000978627	15.8543	0.0978934	15.9423	0.000634957			14.6065	0.000661414	15.8543	0.0398313	15.9423	0.000607119
14.6363	4.34466e-05	15.8614	0.00800803	15.9592	0.000141121			14.6422	0.000134956	15.8614	0.00148369	15.9592	-7.70668e-05			14.6132	-0.000635759	15.8711	0.0256956	15.9592	0.0002987			14.6186	-0.00061154	15.8711	0.0672703	15.9592	0.0004958			14.6148	0.000977828	15.8711	0.0964293	15.9592	0.000643055			14.6223	0.000663311	15.8711	0.039883	15.9592	0.000619991
14.6521	7.96476e-05	15.8782	0.00812023	15.976	0.000144952			14.658	0.000133889	15.8782	0.00149015	15.976	-7.8244e-05			14.629	-0.000657012	15.888	0.025533	15.976	0.000303371			14.6344	-0.000609621	15.888	0.0669653	15.976	0.00050429			14.6306	0.000953659	15.888	0.0952299	15.976	0.000651494			14.6381	0.0006978	15.888	0.0400589	15.976	0.000632728
14.6679	8.31249e-05	15.895	0.00823879	15.9928	0.000148279			14.6738	0.000132821	15.895	0.00148273	15.9928	-7.80717e-05			14.6448	-0.000646644	15.9048	0.0252935	15.9928	0.000307574			14.6501	-0.000609231	15.9048	0.0667449	15.9928	0.000513161			14.6464	0.000940019	15.9048	0.0940956	15.9928	0.000659898			14.6538	0.000707019	15.9048	0.0402374	15.9928	0.000645441
14.6836	8.46603e-05	15.9119	0.00834582	16.0097	0.000151068			14.6896	0.000126617	15.9119	0.00147728	16.0097	-7.41687e-05			14.6606	-0.000602564	15.9216	0.0249929	16.0097	0.000311155			14.6659	-0.000608841	15.9216	0.0665265	16.0097	0.000522222			14.6622	0.00094579	15.9216	0.093096	16.0097	0.000668312			14.6696	0.00070128	15.9216	0.040387	16.0097	0.000658492
14.6994	8.61957e-05	15.9287	0.00844013	16.0265	0.00015283			14.7054	0.000154931	15.9287	0.00147463	16.0265	-7.03923e-05			14.6764	-0.000588769	15.9385	0.0247012	16.0265	0.000314173			14.6817	-0.00060998	15.9385	0.066303	16.0265	0.000531498			14.678	0.000945624	15.9385	0.0927829	16.0265	0.000676988			14.6854	0.000695542	15.9385	0.0404359	16.0265	0.000672156
14.7152	9.06941e-05	15.9455	0.00851557	16.0433	0.000154279			14.7212	0.000150129	15.9455	0.0014744	16.0433	-6.67708e-05			14.6922	-0.000588554	15.9553	0.0245499	16.0433	0.000316852			14.6975	-0.000614107	15.9553	0.066029	16.0433	0.000541315			14.6938	0.000945458	15.9553	0.0926991	16.0433	0.000685963			14.7012	0.000674845	15.9553	0.0404061	16.0433	0.00068641
14.731	9.51924e-05	15.9624	0.00857474	16.0602	0.000156039			14.737	0.000145326	15.9624	0.00147651	16.0602	-6.35527e-05			14.708	-0.000588338	15.9721	0.0244606	16.0602	0.000319413			14.7133	-0.000629271	15.9721	0.0657773	16.0602	0.000551877			14.7096	0.000903884	15.9721	0.0926021	16.0602	0.00069502			14.717	0.000653163	15.9721	0.0403845	16.0602	0.000700637
14.7468	9.39245e-05	15.9792	0.0086272	16.077	0.000158008			14.7527	0.000134016	15.9792	0.00148845	16.077	-6.20064e-05			14.7238	-0.000629047	15.989	0.0243816	16.077	0.00032193			14.7291	-0.000644435	15.989	0.0655201	16.077	0.000562981			14.7254	0.000900804	15.989	0.0920047	16.077	0.000703957			14.7328	0.000627518	15.989	0.0404353	16.077	0.000713936
14.7626	9.26567e-05	15.996	0.00867972	16.0938	0.000159833			14.7685	0.000103401	15.996	0.00150883	16.0938	-6.14615e-05			14.7395	-0.000597271	16.0058	0.0242913	16.0938	0.000324382			14.7449	-0.000682554	16.0058	0.065088	16.0938	0.000574291			14.7412	0.000904927	16.0058	0.091002	16.0938	0.000712795			14.7486	0.000626456	16.0058	0.0404988	16.0938	0.000725943
14.7784	8.17079e-05	16.0129	0.00872102	16.1107	0.00016143			14.7843	0.000104092	16.0129	0.00152634	16.1107	-6.1226e-05			14.7553	-0.000591241	16.0226	0.0241949	16.1107	0.00032679			14.7607	-0.000664661	16.0226	0.0647042	16.1107	0.000585621			14.757	0.000903524	16.0226	0.089873	16.1107	0.000721707			14.7644	0.000625393	16.0226	0.0404738	16.1107	0.000737175
14.7942	7.50669e-05	16.0297	0.00875258	16.1275	0.000162823			14.8001	0.000112132	16.0297	0.00154135	16.1275	-6.09064e-05			14.7711	-0.000596511	16.0395	0.024138	16.1275	0.000329345			14.7765	-0.000656959	16.0395	0.0643835	16.1275	0.000596791			14.7727	0.00090212	16.0395	0.0886529	16.1275	0.000730973			14.7802	0.000645152	16.0395	0.0403587	16.1275	0.000748629
14.81	7.11447e-05	16.0465	0.00876619	16.1443	0.000164206			14.8159	0.000115574	16.0465	0.00154979	16.1443	-6.07662e-05			14.7869	-0.000601782	16.0563	0.0242248	16.1443	0.000332385			14.7923	-0.000671023	16.0563	0.0640844	16.1443	0.000607463			14.7885	0.000861247	16.0563	0.0875103	16.1443	0.000740979			14.796	0.000656029	16.0563	0.0400787	16.1443	0.000760936
14.8258	3.86473e-05	16.0634	0.00877396	16.1612	0.000165643			14.8317	0.000114291	16.0634	0.00157315	16.1612	-6.07866e-05			14.8027	-0.000615864	16.0731	0.0243467	16.1612	0.000336112			14.808	-0.000685087	16.0731	0.0638017	16.1612	0.000617341			14.8043	0.000862512	16.0731	0.086509	16.1612	0.000751873			14.8117	0.000655579	16.0731	0.0397875	16.1612	0.000773964
14.8415	4.5303e-05	16.0802	0.00877553	16.178	0.000167789			14.8475	0.000113008	16.0802	0.001601	16.178	-6.1246e-05			14.8185	-0.000622066	16.09	0.0244412	16.178	0.000340388			14.8238	-0.000661315	16.09	0.0635203	16.178	0.000626511			14.8201	0.000854566	16.09	0.0856246	16.178	0.000763311			14.8275	0.000655129	16.09	0.0393529	16.178	0.000787413
14.8573	4.21916e-05	16.097	0.00876065	16.1948	0.000170781			14.8633	0.000108438	16.097	0.00162689	16.1948	-6.15893e-05			14.8343	-0.000571756	16.1068	0.0243879	16.1948	0.000344852			14.8396	-0.000653055	16.1068	0.0632948	16.1948	0.000635472			14.8359	0.000846619	16.1068	0.084804	16.1948	0.000774751			14.8433	0.000637453	16.1068	0.0388135	16.1948	0.000801303
14.8731	3.90803e-05	16.1139	0.00874464	16.2117	0.000173591			14.8791	0.000103868	16.1139	0.00164654	16.2117	-6.18958e-05			14.8501	-0.00055402	16.1236	0.0242193	16.2117	0.000349184			14.8554	-0.000684981	16.1236	0.0631203	16.2117	0.000644766			14.8517	0.000815317	16.1236	0.0841008	16.2117	0.000785796			14.8591	0.000597694	16.1236	0.0383348	16.2117	0.000815611
14.8889	3.14133e-05	16.1307	0.00872762	16.2285	0.000176724			14.8949	9.32236e-05	16.1307	0.00166074	16.2285	-6.21708e-05			14.8659	-0.000542459	16.1405	0.024052	16.2285	0.000353231			14.8712	-0.000716906	16.1405	0.0629975	16.2285	0.000654633			14.8675	0.000813793	16.1405	0.0835132	16.2285	0.000796209			14.8749	0.000606391	16.1405	0.0379045	16.2285	0.000829909
14.9047	3.78766e-05	16.1476	0.00870392	16.2454	0.00017993			14.9106	8.9839e-05	16.1475	0.00166467	16.2453	-6.11697e-05			14.8816	-0.000526817	16.1573	0.0238705	16.2454	0.000356935			14.887	-0.000713832	16.1573	0.062828	16.2453	0.000664937			14.8833	0.000807387	16.1573	0.0830211	16.2453	0.000805885			14.8907	0.000615089	16.1573	0.0374935	16.2453	0.000843678
14.9205	4.03973e-05	16.1644	0.00867492	16.2622	0.000183198			14.9264	8.64544e-05	16.1644	0.00168773	16.2622	-5.90865e-05			14.8974	-0.000520239	16.1741	0.0236759	16.2622	0.000360276			14.9028	-0.000710759	16.1741	0.0626068	16.2622	0.000675193			14.8991	0.000800981	16.1741	0.0825753	16.2622	0.000814926			14.9065	0.000628751	16.1741	0.0371859	16.2622	0.000856649
14.9363	4.29179e-05	16.1812	0.00861641	16.279	0.000186365			14.9422	7.27703e-05	16.1812	0.00170825	16.279	-5.67519e-05			14.9132	-0.000545107	16.191	0.0234712	16.279	0.000363333			14.9186	-0.000699529	16.191	0.0622384	16.279	0.000684836			14.9149	0.000777944	16.191	0.0821267	16.279	0.000823548			14.9223	0.000620748	16.191	0.0369183	16.279	0.00086868
14.9521	3.97708e-05	16.1981	0.00852596	16.2959	0.000189275			14.958	6.93161e-05	16.1981	0.00172658	16.2959	-5.51037e-05			14.929	-0.000569974	16.2078	0.0232953	16.2959	0.000366293			14.9344	-0.000694077	16.2078	0.0616669	16.2959	0.000693628			14.9306	0.000724481	16.2078	0.0813799	16.2959	0.00083182			14.9381	0.000612746	16.2078	0.0366785	16.2959	0.000879689
14.9679	3.66237e-05	16.2149	0.00844486	16.3127	0.000191805			14.9738	6.60428e-05	16.2149	0.00174401	16.3127	-5.40679e-05			14.9448	-0.000618608	16.2246	0.0231387	16.3127	0.0003693			14.9502	-0.000688625	16.2246	0.0611529	16.3127	0.000701689			14.9464	0.000742103	16.2246	0.0806781	16.3127	0.000839587			14.9539	0.00057595	16.2246	0.0363957	16.3127	0.000889942
14.9837	2.43201e-05	16.2317	0.00831568	16.3295	0.000194001			14.9896	6.27695e-05	16.2317	0.00175943	16.3295	-5.33416e-05			14.9606	-0.000602607	16.2415	0.0229958	16.3295	0.000372266			14.9659	-0.000674383	16.2415	0.0606775	16.3295	0.000709196			14.9622	0.000743824	16.2415	0.0800024	16.3295	0.00084666			14.9696	0.000591878	16.2415	0.0359796	16.3295	0.0009001
14.9994	2.25876e-05	16.2486	0.00813134	16.3464	0.000196043			15.0054	3.49736e-05	16.2486	0.00177316	16.3464	-5.3528e-05			14.9764	-0.000575839	16.2583	0.0228383	16.3464	0.000374908			14.9817	-0.000673699	16.2583	0.0601532	16.3464	0.000716211			14.978	0.000742637	16.2583	0.079354	16.3464	0.000852927			14.9854	0.000588119	16.2583	0.0354944	16.3464	0.000910699
15.0152	2.08551e-05	16.2654	0.00796887	16.3632	0.000197844			15.0212	2.92201e-05	16.2654	0.00179146	16.3632	-5.57574e-05			14.9922	-0.000546523	16.2752	0.0226515	16.3632	0.000376906			14.9975	-0.000673016	16.2751	0.0596076	16.3632	0.000722699			14.9938	0.000741449	16.2751	0.0787707	16.3632	0.00085838			15.0012	0.000584359	16.2751	0.0351502	16.3632	0.000921585
15.031	1.49103e-05	16.2822	0.00781359	16.38	0.000199383			15.037	3.65847e-05	16.2822	0.00183226	16.38	-5.67927e-05			15.008	-0.000537468	16.292	0.0224292	16.38	0.000378073			15.0133	-0.000677148	16.292	0.058945	16.38	0.000728548			15.0096	0.000722675	16.292	0.0782336	16.38	0.000863104			15.017	0.000558807	16.292	0.034844	16.38	0.000932072
15.0468	1.7061e-05	16.2991	0.00766441	16.3969	0.000200693			15.0528	4.01917e-05	16.2991	0.00187785	16.3969	-5.6393e-05			15.0238	-0.000511753	16.3088	0.0221133	16.3969	0.000378505			15.0291	-0.000719635	16.3088	0.0581738	16.3969	0.00073359			15.0254	0.000706366	16.3088	0.0776626	16.3969	0.000867234			15.0328	0.000535722	16.3088	0.0345598	16.3969	0.000941494
15.0626	1.46529e-05	16.3159	0.00750476	16.4137	0.00020195			15.0685	3.98164e-05	16.3159	0.00191816	16.4137	-5.58828e-05			15.0395	-0.000514745	16.3257	0.0218318	16.4137	0.000378496			15.0449	-0.000722856	16.3257	0.0572873	16.4137	0.000737649			15.0412	0.000702233	16.3257	0.07711	16.4137	0.000870876			15.0486	0.000542458	16.3257	0.0342227	16.4137	0.000949445
15.0784	1.22448e-05	16.3327	0.00736494	16.4305	0.000203095			15.0843	3.9441e-05	16.3327	0.00193968	16.4305	-5.34138e-05			15.0553	-0.000517738	16.3425	0.0215869	16.4305	0.000378226			15.0607	-0.000726077	16.3425	0.0565741	16.4305	0.000740622			15.057	0.000696077	16.3425	0.0765174	16.4305	0.000874052			15.0644	0.000545604	16.3425	0.0339313	16.4305	0.000955686
15.0942	3.15449e-06	16.3496	0.00722296	16.4474	0.000204143			15.1001	3.5822e-05	16.3496	0.00194488	16.4474	-5.03546e-05			15.0711	-0.000554589	16.3593	0.021366	16.4474	0.000377602			15.0765	-0.000736713	16.3593	0.0559762	16.4474	0.000742555			15.0728	0.000689921	16.3593	0.0760007	16.4474	0.000876767			15.0802	0.00054371	16.3593	0.0336394	16.4474	0.000960128
15.11	-5.93582e-06	16.3664	0.00707896	16.4642	0.000204837			15.1159	3.22029e-05	16.3664	0.00192401	16.4642	-4.76975e-05			15.0869	-0.0006142	16.3762	0.0211621	16.4642	0.00037638			15.0923	-0.000760606	16.3762	0.05543	16.4642	0.000743563			15.0885	0.000656977	16.3762	0.0755485	16.4642	0.000879094			15.096	0.000541816	16.3762	0.0333379	16.4642	0.000962997
15.1258	-7.65369e-06	16.3832	0.00691302	16.481	0.000205216			15.1317	2.4321e-05	16.3832	0.00190456	16.481	-4.54048e-05			15.1027	-0.000612831	16.393	0.0209444	16.481	0.000374439			15.1081	-0.000759905	16.393	0.0549062	16.481	0.000743586			15.1043	0.000723031	16.393	0.0751561	16.481	0.000881146			15.1118	0.000512013	16.393	0.03294	16.481	0.000964793
15.1416	-9.37157e-06	16.4001	0.00674535	16.4979	0.000204943			15.1475	1.93745e-05	16.4001	0.00188633	16.4979	-4.40149e-05			15.1185	-0.000611462	16.4098	0.0207089	16.4979	0.000371851			15.1238	-0.000720709	16.4098	0.0542337	16.4979	0.000742342			15.1201	0.000725719	16.4098	0.0749098	16.4979	0.000882936			15.1276	0.000506954	16.4098	0.032351	16.4979	0.000965943
15.1573	-2.18706e-05	16.4169	0.00656346	16.5147	0.000203723			15.1633	-2.77722e-06	16.4169	0.00186667	16.5147	-4.5261e-05			15.1343	-0.000607714	16.4267	0.0204132	16.5147	0.000368718			15.1396	-0.000697704	16.4267	0.0534833	16.5147	0.000739627			15.1359	0.000724235	16.4267	0.0746609	16.5147	0.000884263			15.1433	0.000501895	16.4267	0.0317226	16.5147	0.000966559
15.1731	-7.82454e-06	16.4337	0.00640142	16.5315	0.000202325			15.1791	-1.41062e-05	16.4337	0.00184956	16.5315	-4.70739e-05			15.1501	-0.000605662	16.4435	0.0200588	16.5315	0.00036511			15.1554	-0.000697136	16.4435	0.0525819	16.5315	0.000735498			15.1517	0.000722752	16.4435	0.0739155	16.5315	0.000884701			15.1591	0.000483807	16.4435	0.0311776	16.5315	0.000966535
15.1889	-2.45959e-06	16.4506	0.00624087	16.5484	0.000200966			15.1949	-1.66908e-05	16.4506	0.00183463	16.5484	-4.79737e-05			15.1659	-0.000603611	16.4603	0.0196976	16.5484	0.000361164			15.1712	-0.000696568	16.4603	0.0514079	16.5484	0.000730015			15.1675	0.000689279	16.4603	0.0727224	16.5484	0.000883702			15.1749	0.000502827	16.4603	0.0307401	16.5484	0.000965711
15.2047	-3.32089e-06	16.4674	0.00607141	16.5652	0.000199407			15.2107	-1.92755e-05	16.4674	0.00181821	16.5652	-4.90362e-05			15.1817	-0.000562765	16.4772	0.0193278	16.5652	0.000357084			15.187	-0.000713426	16.4772	0.0503671	16.5652	0.000723075			15.1833	0.000668619	16.4772	0.0710275	16.5652	0.000880921			15.1907	0.000532412	16.4772	0.03035	16.5652	0.000963842
15.2205	-4.18218e-06	16.4842	0.00591716	16.582	0.000197607			15.2264	-2.69884e-05	16.4842	0.00179399	16.582	-5.02542e-05			15.1974	-0.000549021	16.494	0.0189432	16.582	0.000353037			15.2028	-0.000730103	16.494	0.0494591	16.582	0.000714681			15.1991	0.00064836	16.494	0.0690924	16.582	0.000876395			15.2065	0.000567143	16.494	0.029989	16.582	0.000960564
15.2363	3.77384e-06	16.5011	0.00577598	16.5989	0.000195915			15.2422	-1.76973e-05	16.5011	0.00176298	16.5989	-5.21758e-05			15.2132	-0.000547153	16.5108	0.0185346	16.5989	0.000349076			15.2186	-0.000737213	16.5108	0.0486456	16.5989	0.000705088			15.2149	0.000711471	16.5108	0.0672586	16.5989	0.000870222			15.2223	0.000583919	16.5108	0.0295647	16.5989	0.000955663
15.2521	7.52099e-06	16.5179	0.00563657	16.6157	0.000193464			15.258	-1.3456e-05	16.5179	0.00171547	16.6157	-5.23624e-05			15.229	-0.000570304	16.5277	0.0180336	16.6157	0.000345143			15.2344	-0.000747228	16.5277	0.047761	16.6157	0.000694642			15.2307	0.000723684	16.5277	0.0660001	16.6157	0.0008623			15.2381	0.000592885	16.5277	0.0291124	16.6157	0.000949127
15.2679	7.54383e-06	16.5347	0.00545407	16.6325	0.000190224			15.2738	-3.30733e-05	16.5347	0.0016869	16.6325	-5.24413e-05			15.2448	-0.000593454	16.5445	0.0175764	16.6325	0.000340986			15.2502	-0.000757242	16.5445	0.0468277	16.6325	0.000683692			15.2464	0.000726469	16.5445	0.0650244	16.6325	0.000852544			15.2539	0.000589192	16.5445	0.0285656	16.6325	0.000940864
15.2837	7.56667e-06	16.5516	0.00526981	16.6494	0.000186671			15.2896	-5.26906e-05	16.5516	0.00166698	16.6494	-5.26497e-05			15.2606	-0.000608855	16.5613	0.0171948	16.6494	0.00033611			15.266	-0.000757023	16.5613	0.0456086	16.6494	0.000672497			15.2622	0.000726044	16.5613	0.0639864	16.6494	0.000841048			15.2697	0.000585499	16.5613	0.0279198	16.6494	0.000930801
15.2995	3.86519e-06	16.5684	0.00510144	16.6662	0.00018219			15.3054	-4.68284e-05	16.5684	0.00165455	16.6662	-5.29743e-05			15.2764	-0.000603308	16.5782	0.0168636	16.6662	0.000330039			15.2817	-0.000737699	16.5782	0.0444108	16.6662	0.000661053			15.278	0.000725619	16.5782	0.0629132	16.6662	0.000828113			15.2855	0.000507997	16.5782	0.0272239	16.6662	0.000919266
15.3152	-3.35972e-05	16.5853	0.00495337	16.683	0.000176834			15.3212	-4.12359e-05	16.5852	0.00165035	16.683	-5.49409e-05			15.2922	-0.00060369	16.595	0.0165739	16.683	0.000322729			15.2975	-0.000735535	16.595	0.0433216	16.683	0.000649253			15.2938	0.000729451	16.595	0.0619564	16.683	0.000814353			15.3012	0.000472816	16.595	0.0266016	16.683	0.000906867
15.331	-2.86228e-05	16.6021	0.00482278	16.6999	0.00017167			15.337	-3.56434e-05	16.6021	0.00164421	16.6999	-5.72942e-05			15.308	-0.000604072	16.6118	0.0163017	16.6999	0.000314746			15.3133	-0.000735908	16.6118	0.0423093	16.6999	0.000637133			15.3096	0.000734781	16.6118	0.0610943	16.6999	0.000800529			15.317	0.000476026	16.6118	0.0260384	16.6999	0.000893873
15.3468	-2.68404e-05	16.6189	0.00469712	16.7167	0.000167194			15.3528	-3.53973e-05	16.6189	0.00163638	16.7167	-5.92504e-05			15.3238	-0.000593575	16.6287	0.0160249	16.7167	0.000306998			15.3291	-0.00073628	16.6287	0.0412404	16.7167	0.000624649			15.3254	0.000738303	16.6287	0.0602516	16.7167	0.000787121			15.3328	0.000479236	16.6287	0.0254727	16.7167	0.000880003
15.3626	-2.96484e-05	16.6358	0.00458297	16.7336	0.000163214			15.3686	-3.85666e-05	16.6358	0.00162435	16.7335	-6.0849e-05			15.3396	-0.00057854	16.6455	0.0157319	16.7336	0.000300148			15.3449	-0.000715623	16.6455	0.0402079	16.7335	0.000611483			15.3412	0.000739989	16.6455	0.0593412	16.7335	0.000774152			15.3486	0.000507965	16.6455	0.0248027	16.7335	0.000864995
15.3784	-3.24564e-05	16.6526	0.00447857	16.7504	0.00015967			15.3843	-4.17359e-05	16.6526	0.00159392	16.7504	-6.23551e-05			15.3553	-0.000563508	16.6623	0.0153435	16.7504	0.000294272			15.3607	-0.000706421	16.6623	0.0392449	16.7504	0.000597461			15.357	0.000737891	16.6623	0.0585082	16.7504	0.000761397			15.3644	0.000515588	16.6623	0.0242057	16.7504	0.000849152
15.3942	-3.18986e-05	16.6694	0.00435386	16.7672	0.00015639			15.4001	-4.60064e-05	16.6694	0.00155378	16.7672	-6.37826e-05			15.3711	-0.000557763	16.6792	0.0149926	16.7672	0.000289016			15.3765	-0.000705719	16.6792	0.0381606	16.7672	0.000582738			15.3728	0.000735792	16.6792	0.0576754	16.7672	0.000748638			15.3802	0.000520116	16.6792	0.023666	16.7672	0.000833194
15.41	-3.13409e-05	16.6863	0.00421966	16.7841	0.000153361			15.4159	-4.91546e-05	16.6863	0.00153257	16.7841	-6.56304e-05			15.3869	-0.000558131	16.696	0.0146682	16.7841	0.000283905			15.3923	-0.000705016	16.696	0.0368438	16.7841	0.0005675			15.3886	0.000741291	16.696	0.0564329	16.7841	0.000735806			15.396	0.000524644	16.696	0.0231369	16.7841	0.00081781
15.4258	-2.51665e-05	16.7031	0.00408355	16.8009	0.000150569			15.4317	-5.23028e-05	16.7031	0.0015159	16.8009	-6.93947e-05			15.4027	-0.000558499	16.7128	0.0143117	16.8009	0.000278559			15.4081	-0.000765919	16.7128	0.0355592	16.8009	0.000551921			15.4043	0.000754668	16.7128	0.05563	16.8009	0.000723039			15.4118	0.000547435	16.7128	0.0226809	16.8009	0.000803402
15.4416	-2.17026e-05	16.7199	0.00396704	16.8177	0.000147986			15.4475	-6.03774e-05	16.7199	0.00149518	16.8177	-7.34933e-05			15.4185	-0.000567173	16.7297	0.0138864	16.8177	0.000272814			15.4239	-0.000746242	16.7297	0.0344204	16.8177	0.000536293			15.4201	0.000768046	16.7297	0.0547883	16.8177	0.000710601			15.4276	0.000536814	16.7297	0.0222366	16.8177	0.000790032
15.4574	-1.82387e-05	16.7368	0.00385989	16.8346	0.0001454			15.4633	-6.03557e-05	16.7368	0.00147094	16.8346	-7.74394e-05			15.4343	-0.000574225	16.7465	0.0135128	16.8346	0.000266775			15.4396	-0.000714477	16.7465	0.0333948	16.8346	0.000520911			15.4359	0.000771959	16.7465	0.0538938	16.8346	0.000698725			15.4434	0.000526193	16.7465	0.0217944	16.8346	0.000777454
15.4732	5.05184e-06	16.7536	0.00376075	16.8514	0.000141998			15.4791	-6.03339e-05	16.7536	0.00143949	16.8514	-7.94493e-05			15.4501	-0.000581276	16.7634	0.0131377	16.8514	0.000260718			15.4554	-0.000709364	16.7633	0.0324428	16.8514	0.000505988			15.4517	0.000806711	16.7633	0.052834	16.8514	0.000687543			15.4591	0.000498751	16.7633	0.021298	16.8514	0.000765185
15.4889	2.08666e-05	16.7704	0.00365526	16.8682	0.000138792			15.4949	-8.09512e-05	16.7704	0.00140177	16.8682	-8.02602e-05			15.4659	-0.000602436	16.7802	0.0126527	16.8682	0.000254911			15.4712	-0.000704251	16.7802	0.0313942	16.8682	0.00049173			15.4675	0.000846202	16.7802	0.0518484	16.8682	0.000676998			15.4749	0.000531342	16.7802	0.0208095	16.8682	0.000752745
15.5047	2.76657e-05	16.7873	0.00352674	16.8851	0.000135771			15.5107	-8.25648e-05	16.7873	0.00135058	16.8851	-8.0716e-05			15.4817	-0.00061727	16.797	0.0122143	16.8851	0.000249451			15.487	-0.000671191	16.797	0.0305214	16.8851	0.000478204			15.4833	0.000857084	16.797	0.0506816	16.8851	0.000666679			15.4907	0.000548515	16.797	0.0203468	16.8851	0.000739897
15.5205	2.35214e-05	16.8041	0.00338643	16.9019	0.000131773			15.5265	-9.28583e-05	16.8041	0.00130533	16.9019	-8.2568e-05			15.4975	-0.00052271	16.8139	0.0118715	16.9019	0.000244228			15.5028	-0.000654739	16.8139	0.0297602	16.9019	0.000465098			15.4991	0.000860524	16.8139	0.0492306	16.9019	0.000655895			15.5065	0.000565687	16.8139	0.019905	16.9019	0.000726595
15.5363	1.93771e-05	16.8209	0.0032704	16.9187	0.000128057			15.5422	-8.06919e-05	16.8209	0.00126529	16.9187	-8.56669e-05			15.5132	-0.000513479	16.8307	0.011579	16.9187	0.000239058			15.5186	-0.000670668	16.8307	0.0290359	16.9187	0.000451836			15.5149	0.000858354	16.8307	0.0479651	16.9187	0.000644081			15.5223	0.000587052	16.8307	0.0194699	16.9187	0.000712847
15.5521	2.26227e-05	16.8378	0.00318955	16.9356	0.000124491			15.558	-7.42514e-05	16.8378	0.00124124	16.9356	-8.88241e-05			15.529	-0.000504248	16.8475	0.011299	16.9356	0.000233856			15.5344	-0.000686598	16.8475	0.0279341	16.9356	0.000438081			15.5307	0.000856183	16.8475	0.047132	16.9356	0.000631124			15.5381	0.000582724	16.8475	0.0190562	16.9356	0.000698752
15.5679	3.78012e-05	16.8546	0.00311281	16.9524	0.000120251			15.5738	-7.15711e-05	16.8546	0.00122206	16.9524	-9.17243e-05			15.5448	-0.000494644	16.8644	0.0110307	16.9524	0.00022861			15.5502	-0.000696339	16.8644	0.0269728	16.9524	0.000424023			15.5465	0.000825491	16.8644	0.0464569	16.9524	0.000617368			15.5539	0.000578396	16.8644	0.018653	16.9524	0.000684546
15.5837	4.2603e-05	16.8714	0.00303956	16.9692	0.000115511			15.5896	-7.61171e-05	16.8714	0.00120518	16.9692	-9.41939e-05			15.5606	-0.000478821	16.8812	0.0107728	16.9692	0.000223257			15.566	-0.000710441	16.8812	0.026086	16.9692	0.000410112			15.5622	0.000891972	16.8812	0.0459209	16.9692	0.000603412			15.5697	0.00056323	16.8812	0.0181879	16.9692	0.000670646
15.5995	4.02341e-05	16.8883	0.00296124	16.9861	0.00011184			15.6054	-8.06631e-05	16.8883	0.00119029	16.9861	-9.64651e-05			15.5764	-0.000471722	16.898	0.0104836	16.9861	0.000217757			15.5818	-0.000720813	16.898	0.0252661	16.9861	0.000396667			15.578	0.000910622	16.898	0.0454832	16.9861	0.000589889			15.5855	0.000564625	16.898	0.0176388	16.9861	0.000657604
15.6153	3.78652e-05	16.9051	0.00288883	17.0029	0.000109013			15.6212	-9.45457e-05	16.9051	0.00117873	17.0029	-9.85657e-05			15.5922	-0.000469666	16.9149	0.0102488	17.0029	0.000212264			15.5975	-0.000706336	16.9149	0.0245242	17.0029	0.000383745			15.5938	0.000920302	16.9149	0.0448321	17.0029	0.00057733			15.6013	0.00056602	16.9149	0.0171959	17.0029	0.000645854
15.6311	6.04976e-05	16.9219	0.00281527	17.0197	0.00010656			15.637	-9.02881e-05	16.9219	0.00116751	17.0197	-0.000101205			15.608	-0.000470133	16.9317	0.0100214	17.0197	0.000207082			15.6133	-0.00069186	16.9317	0.0238624	17.0197	0.000371326			15.6096	0.000929981	16.9317	0.0439948	17.0197	0.00056605			15.617	0.000570135	16.9317	0.0168433	17.0197	0.000635542
15.6468	0.000101264	16.9388	0.00274508	17.0366	0.000104371			15.6528	-0.00010054	16.9388	0.00115654	17.0366	-0.000103107			15.6238	-0.0004706	16.9485	0.00980036	17.0366	0.000202435			15.6291	-0.000689061	16.9485	0.0232643	17.0366	0.000359571			15.6254	0.000961409	16.9485	0.0430126	17.0366	0.000556074			15.6328	0.000605795	16.9485	0.0165533	17.0366	0.000626591
15.6626	0.000128918	16.9556	0.00267934	17.0534	0.000102415			15.6686	-0.000110792	16.9556	0.00114088	17.0534	-0.000104741			15.6396	-0.000489047	16.9654	0.00958074	17.0534	0.000198325			15.6449	-0.000603898	16.9654	0.0226825	17.0534	0.000348788			15.6412	0.00100482	16.9654	0.0420917	17.0534	0.00054722			15.6486	0.000639138	16.9654	0.0162926	17.0534	0.000618813
15.6784	0.000140768	16.9724	0.00261739	17.0702	0.000100606			15.6844	-9.56993e-05	16.9724	0.00112107	17.0702	-0.000106144			15.6554	-0.000420304	16.9822	0.00934728	17.0702	0.000194543			15.6607	-0.000592849	16.9822	0.0221768	17.0702	0.000339121			15.657	0.00102471	16.9822	0.0412247	17.0702	0.000539163			15.6644	0.000652175	16.9822	0.0160549	17.0702	0.000611912
15.6942	0.000152619	16.9893	0.00255219	17.0871	0.000100065			15.7001	-8.61716e-05	16.9893	0.00108192	17.0871	-0.00010766			15.6711	-0.000408668	16.999	0.00916372	17.0871	0.000190735			15.6765	-0.000587135	16.999	0.0217309	17.0871	0.000330375			15.6728	0.00103327	16.999	0.0404026	17.0871	0.000531409			15.6802	0.000665211	16.999	0.015804	17.0871	0.000605415
15.71	0.000179097	17.0061	0.00247373	17.1039	9.97368e-05			15.7159	-8.38435e-05	17.0061	0.00107163	17.1039	-0.000108368			15.6869	-0.000394125	17.0159	0.00900913	17.1039	0.000186604			15.6923	-0.000590826	17.0159	0.0212887	17.1039	0.000322125			15.6886	0.00104183	17.0159	0.0396156	17.1039	0.000523361			15.696	0.000689051	17.0159	0.0154324	17.1039	0.000598703
15.7258	0.000233686	17.023	0.00240458	17.1207	9.9351e-05			15.7317	-8.39317e-05	17.0229	0.0010674	17.1207	-0.000107974			15.7027	-0.000317561	17.0327	0.0088445	17.1207	0.000182207			15.7081	-0.000594518	17.0327	0.0208367	17.1207	0.000313995			15.7044	0.00105356	17.0327	0.0393293	17.1207	0.000514654			15.7118	0.000701346	17.0327	0.0149656	17.1207	0.000591387
15.7416	0.000277496	17.0398	0.00233607	17.1376	9.89115e-05			15.7475	-8.40198e-05	17.0398	0.00106378	17.1376	-0.000107193			15.7185	-0.00031025	17.0495	0.00866926	17.1376	0.00017796			15.7239	-0.000570497	17.0495	0.0202892	17.1376	0.000305837			15.7201	0.00106528	17.0495	0.039009	17.1376	0.000505393			15.7276	0.000713642	17.0495	0.0145531	17.1376	0.00058359
15.7574	0.000308808	17.0566	0.00227387	17.1544	9.74384e-05			15.7633	-8.65241e-05	17.0566	0.00106068	17.1544	-0.000106301			15.7343	-0.000308077	17.0664	0.0084753	17.1544	0.000174225			15.7397	-0.0005594	17.0664	0.0197918	17.1544	0.000297723			15.7359	0.00108753	17.0664	0.0386475	17.1544	0.000496038			15.7434	0.000749085	17.0664	0.0141762	17.1544	0.00057565
15.7732	0.000321312	17.0735	0.00221702	17.1713	9.56832e-05			15.7791	-9.96446e-05	17.0734	0.00105694	17.1712	-0.000105314			15.7501	-0.000308474	17.0832	0.00830409	17.1713	0.000171029			15.7554	-0.000554446	17.0832	0.0193348	17.1712	0.000289779			15.7517	0.00110012	17.0832	0.0381239	17.1712	0.000487126			15.7592	0.000755906	17.0832	0.0137636	17.1712	0.000567789
15.789	0.000333816	17.0903	0.00214577	17.1881	9.4091e-05			15.7949	-9.88878e-05	17.0903	0.00105265	17.1881	-0.00010406			15.7659	-0.00030887	17.1	0.00814775	17.1881	0.000168169			15.7712	-0.000549493	17.1	0.0188865	17.1881	0.000281881			15.7675	0.00111397	17.1	0.0372747	17.1881	0.000479015			15.7749	0.000762727	17.1	0.0134837	17.1881	0.000560195
15.8047	0.000342363	17.1071	0.00208298	17.2049	9.27171e-05			15.8107	-9.8131e-05	17.1071	0.00104583	17.2049	-0.000102715			15.7817	-0.000316605	17.1169	0.00797376	17.2049	0.000165318			15.787	-0.000540784	17.1169	0.0184089	17.2049	0.000273553			15.7833	0.00118166	17.1169	0.0368272	17.2049	0.00047172			15.7907	0.000835052	17.1169	0.0132672	17.2049	0.00055305
15.8205	0.000358295	17.124	0.00202742	17.2218	9.14104e-05			15.8265	-0.000101276	17.124	0.00101425	17.2218	-0.000101411			15.7975	-0.000283611	17.1337	0.00784116	17.2218	0.000162124			15.8028	-0.000529976	17.1337	0.0179002	17.2218	0.00026441			15.7991	0.00125547	17.1337	0.0364116	17.2218	0.000464997			15.8065	0.000908951	17.1337	0.0131101	17.2218	0.000546401
15.8363	0.000374227	17.1408	0.00196235	17.2386	9.01613e-05			15.8423	-0.000104422	17.1408	0.000968125	17.2386	-0.000100401			15.8132	-0.000217553	17.1505	0.00772075	17.2386	0.000158501			15.8186	-0.00047131	17.1505	0.0173272	17.2386	0.000254702			15.8149	0.00126825	17.1505	0.0360172	17.2386	0.000458595			15.8223	0.000929924	17.1505	0.0130318	17.2386	0.000540214
15.8521	0.000389494	17.1576	0.0019105	17.2554	8.80591e-05			15.858	-0.000111426	17.1576	0.000938105	17.2554	-9.96535e-05			15.829	-0.000176754	17.1674	0.0075927	17.2554	0.000154771			15.8344	-0.000432773	17.1674	0.0167491	17.2554	0.000245306			15.8307	0.00126958	17.1674	0.03561	17.2554	0.0004525			15.8381	0.000933845	17.1674	0.0129631	17.2554	0.000534504
15.8679	0.000436222	17.1745	0.00188054	17.2723	8.62795e-05			15.8738	-0.000108583	17.1745	0.000911801	17.2723	-9.96339e-05			15.8448	-0.000142325	17.1842	0.00733703	17.2723	0.000151353			15.8502	-0.000415719	17.1842	0.0162218	17.2723	0.00023713			15.8465	0.00127091	17.1842	0.035328	17.2723	0.000446802			15.8539	0.000949351	17.1842	0.0128988	17.2723	0.000529411
15.8837	0.000487824	17.1913	0.00187018	17.2891	8.47608e-05			15.8896	-0.000109456	17.1913	0.000888734	17.2891	-0.000100554			15.8606	-0.000111943	17.2011	0.00713783	17.2891	0.000148422			15.866	-0.000398666	17.201	0.0157283	17.2891	0.000230515			15.8623	0.00128144	17.201	0.0350882	17.2891	0.000441295			15.8697	0.00105897	17.201	0.012811	17.2891	0.00052524
15.8995	0.000545733	17.2081	0.00186717	17.3059	8.33882e-05			15.9054	-0.00011033	17.2081	0.000871145	17.3059	-0.000103965			15.8764	-6.21933e-05	17.2179	0.00696566	17.3059	0.000145927			15.8818	-0.000332399	17.2179	0.0152591	17.3059	0.000225236			15.878	0.0012868	17.2179	0.0348607	17.3059	0.000435473			15.8855	0.00106466	17.2179	0.01272	17.3059	0.000522266
15.9153	0.000554396	17.225	0.00185331	17.3228	8.21426e-05			15.9212	-0.000112651	17.225	0.000851286	17.3228	-0.000106874			15.8922	-3.83092e-05	17.2347	0.00681086	17.3228	0.000143796			15.8976	-0.000328553	17.2347	0.0147933	17.3228	0.000220885			15.8938	0.00131648	17.2347	0.0346421	17.3228	0.000429018			15.9013	0.00106401	17.2347	0.01262	17.3228	0.00052043
15.9311	0.000562861	17.2418	0.00183012	17.3396	8.09261e-05			15.937	-9.3105e-05	17.2418	0.00082958	17.3396	-0.000108517			15.908	-1.44251e-05	17.2516	0.00667401	17.3396	0.000142014			15.9133	-0.000328105	17.2516	0.0145102	17.3396	0.000217094			15.9096	0.00134972	17.2516	0.034439	17.3396	0.000422141			15.9171	0.00106336	17.2516	0.0124677	17.3396	0.000519351
[truncated: 2,706 more rows]

## Sheet: Figure 3a
Figure 3a
	WT	W208E I211D	E206A	L209A	H212A	E215A	(-) OGT	(+) UDP	(-) HCF
Replicate 1	3400	3198	3215	2931	3215	3613	28	11	19
Replicate 2	2349	2849	2500	2952	2974	3308	32	24	22
Replicate 3	4102	3853	4160	3476	3265	3483	29	29	18
[truncated: 1 more rows]

## Sheet: Figure 3b
Figure 3b
		Tab-1 [uM]
[truncated: 9 more rows]

## Sheet: Figure S6
Figure S6
[truncated: 9 more rows]

## Sheet: Figure S7a
Figure S7a
[truncated: 6 more rows]

[truncated: 1 more sheets: Figure S7b]
